# Supplementary material for: Mortality and other outcomes of patients with coronavirus disease pneumonia admitted to the emergency department: A prospective observational Brazilian study
Source: PLoS One. 2021 Jan 7;16(1):e0244532. doi: 10.1371/journal.pone.0244532 (PMC7790269; doi:10.1371/journal.pone.0244532)
Supplement: S1 Data — (XLS) [file pone.0244532.s001.xls]

## Sheet: Sheet1
ID	SEX	ENTRY	TRIAGE	RACE	CITY	DISPNEA	COUGH	MIALGIA	THROATPAIN	CORIZA	DIARRHEA	NAUSEA	HEADACHE	DISGEUSIA	ANOSMIA	MEASUREDFEVER	UNMEASUREDFEVER	OTHER	WHAT OTHER?	FIRST SYMPTOM	DAYS OF SYMPTOMS	ANOTHER ED BEFORE?	TEMP	HEART RATE	BREATHS PER MINUTE	SAT02	SUPPL OXYGEN	TYPE OF SUPPL OX	PEEP	FIO2	NORADRENALIN	VASOPRESSIN	PALE	DEHYDRATED	JAUNDICE	CIANOSIS	CONFUSION	DECREASED LEVEL OF CONSCIOUSNESS	REDUCED CAPILLARY REFILL	WEAK PULSES	DISTENDED JUGULAR	ABNORMAL LUNG AUSCULTATION	WHEEZING	RHONCHI	RALES	ABDOMINAL PAIN	ASCITIS	EDEMA	DVT
1	Female	OUTROS	INTERMEDIARIO	White	São Paulo	0	1	0	0	0	0	0	0	0	0	0	0	0		TOSSE	20	No			18	91	Yes	Nasal canula
5	Male	CROSS	INTERMEDIARIO	AMARELO	Sao Paulo	1	1	1	0	0	0	0	0	0	0	1	0	0			6	Yes		85	22	94	No				No		0	0	0	0	0	0	0	0	0	0	0	1	1	0	0	0	0
7	Male	CROSS	LEVE	OUTRO	Sao Paulo	1	1	0	1	0	0	0	0	0	0	1	0	0		TOSSE	13	Yes		85	25	95	No				No
9	Female	CROSS	GRAVE	MULATO		1	1	0	0	0	0	0	0	0	0	1	0	0		TOSSE	20	Yes		128	32	70	Yes	Orotracheal intubation	13	100	Yes	0	0	0	0	0	0	0	0	0	0	0	0	0	1	0	0	0	0
11	Female	PORTA	INTERMEDIARIO	White	Sao Paulo	1	0	1	0	0	1	0	1	1	1	0	0	0		DOR NO CORPO	5	No			28	91	Yes	Nasal canula			No
18	Male	CROSS	INTERMEDIARIO	MULATO	Sao Paulo	1	1	1	0	0	1	0	0	0	0	1	0	0		DOR NO CORPO	4	Yes		102		91	Yes	Nasal canula			No
24	Male	OUTROS	LEVE	MULATO	São Paulo	1	1	0	0	0	0	0	0	0	0	0	1	0		TOSSE	9	Yes		82	28	95	No	Nasal canula			No		0	0	0	0	0	0	0	0	0	0	0	0	1	0	0	0	0
28	Female	CROSS	GRAVE	MULATO	São Paulo - SP	1	0	0	0	0	0	0	0	0	0	0	0	0		FALTA DE AR	9	Yes		89	15	85	Yes	Orotracheal intubation	18	100	No
33	Male	CROSS	GRAVE	White		1	1	0	0	0	0	0	0	0	0	1	0	0		FEBRE AFERIDA	7	Yes		117	15	96	Yes	Orotracheal intubation	10	60	Yes	0	0	0	0	0	0	0	0	0	0	1	0	0	1	0	0	0	0
37	Male	OUTROS	INTERMEDIARIO	White	São Paulo	1	1	0	1	0	0	0	0	0	0	1	0	0		FEBRE AFERIDA	8	Yes			32	89	Yes	Nasal canula			No
41	Male	SAMU	GRAVE	MULATO		1	1	0	0	0	0	0	0	0	0	0	0	0		TOSSE	7	No		115	13	94	Yes	Orotracheal intubation	12	70	No		0	0	0	0	0	0	0	0	0	0	0	0	1	0	0	0	0
44	Male	CROSS	INTERMEDIARIO	MULATO	Sao Paulo	1	0	1	0	0	1	0	1	1	0	1	0	0		DOR NO CORPO	14	Yes		93	20	92	Yes	Nasal canula			No
46	Female	SAMU	INTERMEDIARIO	MULATO	Sao paulo	1	1	1	1	1	1	0	1	1	1	1	0	0		DOR NO CORPO	9	Yes		90	20	95					No
50	Male	CROSS	INTERMEDIARIO	White	São Paulo	1	1	0	0	0	0	0	0	1	1	0	0	0		TOSSE	7	Yes		63	20	97	Yes	Nasal canula			No		0	0	0	0	0	0	0	0	0	0	0	0	1	0	0	0	0
52	Female	PORTA	INTERMEDIARIO	White	São Paulo	1	1	1	0	0	0	1	1	0	0	1	0	0			3	No		96	17	95	No				No		0	0	0	0	0	0	0	0	0	1	1	0	1	1	0	0	0
53	Female	CROSS	INTERMEDIARIO	White	São Paulo	1	1	1	0	0	1	1	0	0	0	1	0	0		DOR NO CORPO	6	Yes			30		Yes	Nasal canula			No		0	0	0	0	0	0	0	0	0	1	0	0	1	0	0	0	0
55	Female	CROSS	INTERMEDIARIO	MULATO	São Paulo	1	0	0	0	0	0	0	0	0	0	1	0	0		FEBRE No AFERIDA	8	Yes		87	20	93	Yes	Nasal canula			No		0	0	0	0	0	0	0	0	0	1	0	0	0	0	0	0	0
58	Female	OUTROS	INTERMEDIARIO	NEGRO	Sao Paulo	1	0	1	0	0	0	0	1	0	0	0	1	0		CEFALEIA	7	Yes		86	26	94	Yes	Orotracheal intubation	8	30	No		1	0	0	0	0	0	0	0	0	1	0	0	1	0	0	0	0
59	Male	OUTROS	INTERMEDIARIO	White	São Paulo	1	1	1	0	0	0	0	0	0	0	0	0	0		DOR NO CORPO	10	No		98	26	94	Yes	Non rebreather mask			No
60	Male	CROSS	GRAVE	White	São Paulo	1	1	1	0	0	0	0	0	0	0	0	0	0		TOSSE	8	Yes		110	34	95	Yes	Orotracheal intubation	15	70	No		0	0	0	0	0	0	0	0	0	0	0	0	0	0	0	0	0
70	Female	OUTROS		White		1	1	0	0	0	0	0	0	0	0	1	0	0			6	Yes		80	16	97	Yes	Orotracheal intubation	10	80	No
73	Male	PORTA	INTERMEDIARIO	White	sao paulo	0	1	1	0	1	0	0	0	1	0	1	0	0		TOSSE	13	No		20	34	93	No				No
78	Female	CROSS		White	São Paulo	1	1	1	0	0	1	1	1	0	0	0	1	0		TOSSE	5	Yes		93		94	Yes	Non rebreather mask			No
79	Male	CROSS	INTERMEDIARIO	MULATO	sao paulo	1	1	1	1	1	1	1	1	0	0	1	0	0			20	Yes		115		92	Yes	Nasal canula			No
83	Male	CROSS	GRAVE	NEGRO	São Paulo	1	1	0	0	0	1	0	0	0	0	0	1	0		TOSSE	6	Yes		85	35	96	Yes	Nasal canula			No		0	0	0	0	0	0	1	0	0	0	0	0	1	0	0	0	0
84	Male	CROSS	GRAVE	White	São Paulo	1	1	1	0	0	0	0	0	0	0	1	0	0		FEBRE AFERIDA	8	Yes		80	19	88	Yes	Orotracheal intubation	10	0.7	No		0	0	0	0	0	1	0	0	0	0	0	0	1	0	0	0	0
89	Male	CROSS	INTERMEDIARIO	White	Osasco	1	1	0	0	0	1	1	1	0	0	1	0	0		FALTA DE AR	7	Yes		88	26	90	Yes	Nasal canula			No
91	Male	CROSS	INTERMEDIARIO	White	São Paulo	1	0	0	0	0	0	0	0	0	0	0	1	0		FALTA DE AR	3	Yes		86	20	94	Yes	Nasal canula			No		0	0	0	0	0	0	0	0	0	1	0	0	1	0	0	0	0
92	Female	CROSS	INTERMEDIARIO	White	São Paulo	1	1	0	1	1	0	0	0	1	0	1	0	0		DOR DE GARGANTA	10	Yes		97	32	92	Yes	Nasal canula			No		0	0	0	0	0	0	0	0	0	0	0	0	1	0	0	0	0
95	Male	CROSS	INTERMEDIARIO	MULATO	Sao Paulo	1	0	1	0	0	0	0	0	0	0	0	0	0			7	Yes		88	28	84	Yes	Non rebreather mask			No		0	0	0	0	1	0	0	0	0	0	0	0	1	0	0	0	0
99	Male	OUTROS	LEVE	NEGRO	Sao Paulo	1	0	0	0	0	0	0	0	0	1	0	0	0			20	No		90	18	95	No				No
100	Female	CROSS	LEVE	White	São Paulo	1	0	0	0	0	0	0	0	0	1	0	0	0			5	No		66	22	97	Yes	Nasal canula			No		0	0	0	0	1	0	0	0	0	0	0	1	1	0	0	0	0
103	Male	OUTROS		White	São Paulo	1	1	1	1	1	0	0	1	1	1	0	1	0		TOSSE	20	Yes	36.8	99	26	92	Yes	Nasal canula			No		1	0	0	0	0	0	0	0	0	0	0	0	0	0	0	0	0
105	Female	SAMU	GRAVE	MULATO	Sao Paulo	1	1	0	0	0	0	0	0	0	0	1	0	0			6	Yes	39
108	Male	SAMU	GRAVE	White		1	1	0	0	0	0	0	0	0	0	1	0	0		TOSSE	10	Yes		121	30	95	Yes	Orotracheal intubation	12	100	Yes	0
109	Female	SAMU	GRAVE	MULATO	São Paulo	1	1	1	0	0	0	0	0	0	0	0	0	0		TOSSE	10	Yes	37	93	21	100	Yes	Orotracheal intubation	12	80	No		0	0	0	0	0	0	0	0	0	1	0	0	1	0	0	0	0
117	Male	CROSS	GRAVE	MULATO	São Paulo	1	1	0	0	0	0	0	0	0	0	0	1	0		TOSSE	17	Yes		130	30	90	Yes	Orotracheal intubation			Yes	1	0	0	0	0	0	0	1	1	0	0	0	0	1	0	0	0	0
119	Male	CROSS	GRAVE	White	São Paulo	1	1	0	0	1	0	0	0	0	0	1	0	0		TOSSE	6	Yes		97	25	95	Yes	Orotracheal intubation		45	Yes	0	0	0	0	0	0	0	1	0	0	0	0	0	0	0	0	0	0
120	Male	CROSS	GRAVE	White	São Paulo	1	1	0	0	0	0	0	0	0	0	0	0	0		TOSSE	12	Yes	38	101	26	96	Yes	Orotracheal intubation		60	No
125	Male	SAMU	GRAVE	White	Carapicuíba	1	1	0	1	0	0	0	0	0	0	0	1	0		TOSSE	7	SEM INFORMACOES		97	22	93	Yes	Orotracheal intubation	8	50	Yes	0
126	Female	OUTROS	GRAVE	NEGRO	São Paulo	0	1	0	0	0	0	0	0	0	0	1	0	0		TOSSE	12	Yes	36.5	64	30		Yes	Orotracheal intubation	10	60	No		1	1	0	0	0	0	0	0	0	0	0	0	1	0	0	0	0
127	Male	OUTROS		White	São Paulo	1	1	1	0	0	1	0	1	0	0	0	1	0		DOR NO CORPO	14	Yes	36	94	28	92	No				No
128	Male	OUTROS		MULATO	São Paulo	1	1	0	0	0	0	0	1	0	0	0	0	0		FALTA DE AR		Yes	36	104	46	97	Yes	Nasal canula			No
130	Male	SAMU		White	São Paulo	1	1	0	0	0	0	0	0	0	0	0	0	0			10	Yes	36	64	18	93	Yes	Orotracheal intubation	12	60	Yes	0	0	0	0	0	0	0	0	0	0	0	0	0	1	0	0	0	0
139	Male	CROSS		White	São Paulo	1	1	1	1	1	0	0	0	0	0	1	0	0		TOSSE	9	Yes	37	77	19		Yes	Nasal canula			No		0	0	0	0	0	0	0	0	0	0	0	0	1	0	0	0	0
140	Female	CROSS	INTERMEDIARIO	NEGRO	Sao paulo	1	1	1	0	1	1	1	0	0	0	0	1	0		FEBRE No AFERIDA	7	Yes	37.2	122	28	92	No				No		0	0	0	0	0	0	0	0	0	0	0	0	1	0	0	0	0
141	Male		INTERMEDIARIO	White	São Paulo	1	1	1	0	0	1	1	0	1	1	0	0	0		DOR NO CORPO	15	Yes	36.3		32	96	Yes	Non rebreather mask			No		1	0	0	0	0	0	0	0	0	1	0	0	1	1	0	1	0
146	Female	CROSS	GRAVE	MULATO		1	0	0	0	0	0	0	0	0	0	1	0	0				Yes					Yes	Orotracheal intubation	18	100	No
148	Female	CROSS	INTERMEDIARIO	White	Guarulhos	1	1	0	0	0	0	0	0	0	0	1	0	0		TOSSE	14	Yes	36.6	94	29	97	Yes	Non rebreather mask			No
149	Male	CROSS	GRAVE	White		1	1	1	0	1	1	1	0	0	0	1	0	0		TOSSE	7	Yes		108	24	96	Yes	Orotracheal intubation	14	0.8	Yes	0	0	0	0	0	0	1	0	0	0	1	0	0	0	0	0	0	0
150	Male	CROSS	GRAVE	White		1	0	0	0	0	0	0	0	0	0	0	0	0			14	Yes		86	26	94	Yes	Orotracheal intubation	10	0.6	No		0	0	0	0	0	1	0	0	0	1	0	0	0	0	0	0	0
151	Male	CROSS	GRAVE	White	Barueri	1	1	1	1	0	0	0	0	0	0	1	0	0				Yes		95	16	94	Yes	Orotracheal intubation	10	60	No		0	0	0	0	0	0	0	0	0	1	0	1	0	0	0	0	0
153	Male	OUTROS		NEGRO	Guarulhos	0	1	0	0	0	1	0	0	1	1	0	1	0		TOSSE	7	Yes	36	62	24	93	No				No
154	Female	OUTROS		NEGRO	São Paulo	1	1	1	0	0	0	0	0	1	1	0	1	0		DOR NO CORPO	2	Yes	36.7	101	24	97	Yes	Nasal canula			No
157	Male	OUTROS		NEGRO		0	0	0	0	0	0	0	0	0	0	0	0	0					35	93	24	81	Yes	Nasal canula					0	0	0	0	0	0	0	0	0	1	0	0	1	0	0	0	0
158	Female	OUTROS	LEVE	White	São Paulo	1	1	1	0	0	1	1	1	0	0	1	0	0		TOSSE	8	No	35	92	26	97	Yes	Nasal canula					0	0	0	0	0	0	0	0	0	0	0	0	1	0	0	0	0
162	Female	OUTROS	INTERMEDIARIO	NEGRO	São Paulo	1	1	1	0	0	0	0	0	0	0	0	1	0		TOSSE	3	Yes	36	83	35	94	No				No		0	0	0	0	0	0	0	0	0	1	0	0	0	0	0	0	0
168	Male	OUTROS	LEVE	White	São Paulo	1	1	0	1	1	0	1	0	0	0	1	0	0		FEBRE AFERIDA	6	Yes		88	32	97	No				No		0	0	0	0	0	0	0	0	0	0	1	0	1	0	0	0	0
169	Female	CROSS		White	São Paulo	1	1	1	1	0	0	1	1	1	1	1	0	0		FALTA DE AR	15	Yes	36	84	18	98	Yes	Nasal canula			No		0	0	0	0	0	0	0	0	0	0	1	0	0	0	0	0	0
171	Male	CROSS		MULATO	Sao Paulo	1	1	1	0	0	0	0	1	1	1	0	0	0		FALTA DE AR	7	Yes					Yes	Nasal canula			No		0	0	0	0	0	0	0	0	0	0	0	0	0	0	0	0	0
172	Female	OUTROS	INTERMEDIARIO	White	Sao Paulo	0	0	0	0	0	0	0	0	0	0	0	0	1				Yes		72	22	90	Yes	Non rebreather mask			No		0	0	0	0	0	0	0	0	0	0	0	0	1	0	0	0	0
174	Female	CROSS	INTERMEDIARIO	MULATO	são paulo	1	1	0	0	0	0	1	0	0	0	1	0	0		NAUSEAS	7	Yes	35.8	72	24	92	Yes	Nasal canula			No		0	0	0	0	0	0	0	0	0	0	0	0	0	0	0	0	0
180	Male	CROSS	INTERMEDIARIO	MULATO	sao paulo	1	1	1	0	0	0	0	0	0	0	1	0	0		TOSSE	14	Yes		71	36	91	Yes	Nasal canula			No		0	0	0	0	0	0	0	0	0	0	0	0	1	0	0	0	0
185	Female	SAMU	INTERMEDIARIO	White	Franco da Rocha	1	1	1	0	0	0	0	0	1	1	1	0	0		DOR NO CORPO	7	Yes	36.5	88	30	96	Yes	Nasal canula			No		0	0	0	0	0	0	0	0	0	0	0	0	0	0	0	0	0
188	Female	CROSS	INTERMEDIARIO	White	são paulo	0	0	1	0	0	0	1	0	1	0	1	0	0		NAUSEAS	15	Yes	37.7	88	28	93	Yes	Nasal canula			No		1	1	0	0	0	0	0	0	0	0	0	0	0	1	0	0	0
190	Female	CROSS	GRAVE	White		1	0	0	0	0	0	0	1	0	0	0	1	0		CEFALEIA	9	Yes	36.7	88	34	87	Yes	Orotracheal intubation	10	100	Yes	0
191	Male	AMBULATORIO	INTERMEDIARIO	White	Sao Paulo - SP	1	1	0	0	0	0	0	0	0	0	0	1	0		TOSSE	3	No	38.7	104	35	98	Yes	VENTURI			No
192	Female	PORTA	INTERMEDIARIO	White	São Paulo	1	1	1	0	0	0	0	1	0	0	1	0	0	3			Yes	36	115	30	98	No	Nasal canula			No		0	0	0	0	0	0	0	0	0	0	0	0	0	0	0	0	0
193	Male	OUTROS	INTERMEDIARIO	AMARELO	Sao paulo	1	0	1	0	1	0	1	0	1	0	1	0	1	Diminuicao do nivel de consciencia		5	Yes		83	24	98							0	1	0	0	0	1	0	0	0	0	0	0	0	0	0	0	0
194	Male	CROSS	INTERMEDIARIO	White	Sao Paulo	0	1	1	0	0	0	0	1	1	1	0	1	0		TOSSE	7	Yes	38	64	28	94	Yes	Nasal canula					0	0	0	0	0	0	0	0	0	0	0	0	1	0	0	0	0
195	Male	OUTROS	INTERMEDIARIO	White	Sao Paulo	1	1	0	0	0	0	1	0	0	0	0	1	0		TOSSE	13	No		105	30	90	No				No		0	0	0	0	0	0	0	0	0	0	0	0	1	0	0	0	0
196	Female	CROSS	INTERMEDIARIO	NEGRO	osasco	1	1	1	0	0	0	1	0	0	0	0	0	0		TOSSE	7	Yes	37	96	32	88	Yes	Nasal canula			No		0	0	0	0	0	0	0	0	0	1	0	0	1	0	0	0	0
197	Male	OUTROS		White		0	1	1	0	1	0	0	1	0	0	1	0	0		TOSSE	15	Yes		111	30	93	Yes	Nasal canula			No
200	Female	OUTROS	LEVE	White	Sao Paulo	0	0	0	0	1	0	1	0	0	0	0	1	0		NAUSEAS	2	No	38.3	111		97	No				No		0	0	0	0	0	0	0	0	0	0	0	0	0	0	0	0	0
203	Female	SAMU	GRAVE	White	São Paulo	1	1	0	0	0	0	0	0	0	0	1	0	0		TOSSE	7	Yes		97	27	97	Yes	Orotracheal intubation	14	50	Yes	0	0	0	0	0	0	0	0	0	0	0	0	0	1	0	0	0	0
204	Male	SAMU	INTERMEDIARIO	MULATO	São Paulo	1	1	0	0	0	0	0	0	1	1	1	0	0		PERDA GOSTO	3	Yes	36.5	90	30	90	Yes	Non rebreather mask			No
211	Female	OUTROS		MULATO	?	1	1	0	0	0	0	0	0	0	0	1	0	0		TOSSE	15	SEM INFORMACOES	37	88	38	91	Yes	Non rebreather mask			No
212	Male	CROSS	GRAVE	White	Barueri	1	1	0	1	0	0	0	0	1	1	0	1	0		FEBRE No AFERIDA	7	Yes	36	111	28	87	Yes	Nasal canula			No
217	Female	PORTA	INTERMEDIARIO	White	São Paulo	1	1	1	1	1	1	1	1	1	1	1	0	1	Dor Abdominal	TOSSE	11	No		103	24	97					No		0	0	0	0	0	1	0	0	0	0	0	0	1	1	0	1	0
218	Female	AMBULATORIO	INTERMEDIARIO	MULATO	São Paulo	1	0	1	0	1	1	1	1	0	1	1	0	1	Dor abdominal		7	No		96		97	No				No		1	0	1	0	0	0	0	0	0	0	0	0	1	1	1	1	0
224	Male	CROSS		White	São Paulo	1	1	1	1	1	1	1	1	1	1	1	0	0		FALTA DE AR	15	Yes	38.4	77		100	No				No		0	0	0	0	1	0	0	0	0	1	0	0	0	0	0	0	0
237	Male	CROSS	GRAVE		Sao Paulo	1	1	1	1	0	1	1	1	1	1	0	1	0			15	Yes	36.9	102	31	91	Yes	Nasal canula			No		0	1	0	0	0	0	0	0	0	0	0	1	0	0	0	0	0
238	Male	SAMU	INTERMEDIARIO	MULATO	São Paulo	1	1	1	0	0	0	0	0	0	0	1	0	0		FEBRE AFERIDA	10	Yes	36	92	40	97	Yes	Nasal canula			No		0	0	0	0	0	0	0	0	0	0	1	0	1	0	0	0	0
239	Male	OUTROS		White	São Paulo	1	1	1	0	0	0	0	0	0	0	1	0	0		DOR NO CORPO	3	No	36.9	79	20	93	Yes	Nasal canula			No
240	Female	OUTROS		White	?	1	1	1	0	0	0	0	0	0	0	1	0	0		TOSSE	5	Yes	37	82	25	94	Yes	Orotracheal intubation	10	60	No
241	Female	CROSS	INTERMEDIARIO	MULATO	Santana de Parnaíba	1	1	0	0	0	0	0	0	0	0	1	0	0		FALTA DE AR	5	Yes	36	85	26	89	Yes	Nasal canula			No		0	0	0	0	0	0	0	0	0	0	0	0	1	0	0	0	0
242	Male	CROSS	INTERMEDIARIO	White	Caieras	1	0	1	0	0	0	0	0	0	0	1	0	0		FEBRE AFERIDA	8	Yes	37.4	91	22	88	Yes	Nasal canula			No		0	0	0	0	0	0	0	0	0	0	0	0	1	0	0	0	0
244	Female	OUTROS		White	São Paulo	1	1	0	0	0	0	0	0	0	0	0	1	0		FEBRE No AFERIDA	5	Yes		117	16	91	Yes	Orotracheal intubation	11	70	Yes	0
245	Female	CROSS	INTERMEDIARIO	White	sao paulo	0	1	1	0	0	0	0	0	0	0	0	1	0		DOR NO CORPO	5	Yes		79	22	93	Yes	Nasal canula			No		0	0	0	0	0	0	0	0	0	0	0	0	1	0	0	0	0
253	Male	PORTA	INTERMEDIARIO	White	São Paulo	1	1	1	0	0	0	1	1	0	0	1	0	0		FEBRE AFERIDA	5	No		115	30	87	Yes	Nasal canula			No		0	0	0	0	0	0	0	0	0	0	0	0	1	0	0	0	0
255	Male	PORTA	INTERMEDIARIO	MULATO	Sao Paulo	1	1	1	0	0	0	0	0	0	0	1	0	0		TOSSE	9	No	38	73	30	87	Yes	Nasal canula			No		0	0	0	0	0	0	0	0	0	0	0	0	1	0	0	0	0
257	Male	CROSS	INTERMEDIARIO	White	São Paulo	1	1	1	0	0	0	0	0	0	0	0	0	0		DOR NO CORPO	14	Yes	36.5	106	20	91	Yes	Nasal canula			No
258	Female	CROSS	GRAVE	NEGRO	São Paulo	1	1	0	0	0	0	0	0	0	0	1	0	0		TOSSE	4	Yes	38.9	90	20	100	Yes	Orotracheal intubation	10	100	No		0	0	0	0	0	0	0	0	0	0	0	1	0	0	0	0	0
259	Female	CROSS	INTERMEDIARIO	MULATO	Sao Paulo	1	1	0	0	0	0	0	0	0	0	0	1	0		FALTA DE AR	30	Yes	39.1	95	22	82	Yes	Nasal canula			No		0	0	0	0	0	0	0	0	0	0	1	0	0	0	0	0	0
260	Male	CROSS	INTERMEDIARIO	MULATO	Sao Paulo	1	1	0	0	0	0	0	0	0	0	0	1	0		FALTA DE AR	7	Yes	38	91	22	80	Yes	Nasal canula			No		0	0	0	0	0	0	0	0	0	1	0	0	1	0	0	0	0
262	Male	CROSS	INTERMEDIARIO	White	São Paulo	0	1	1	1	0	0	0	0	0	0	0	1	0		FEBRE No AFERIDA	5	Yes	36.5	92	36	92	No	Nasal canula			No		0	0	0	0	0	0	0	0	0	0	0	0	1	0	0	0	0
264	Male	CROSS	INTERMEDIARIO	MULATO	São Mateus	1	1	0	0	0	1	0	1	0	0	1	0	0		FEBRE AFERIDA	1	Yes	37.3	75	18	96	Yes	Nasal canula			No
265	Female	CROSS	INTERMEDIARIO	MULATO	Sao Paulo	1	1	1	0	0	0	0	0	0	0	0	1	0		TOSSE	2	Yes	37.8	112	28	90	Yes	Nasal canula			No		0	0	0	0	0	0	0	0	0	1	0	0	0	0	0	0	0
266	Female	SAMU	GRAVE	NEGRO	sao Paulo	0	0	0	0	0	0	0	0	0	0	0	0	0						99	21	98	Yes	Orotracheal intubation		40	Yes	0	0	0	0	0	0	0	0	0	0	0	0	1	0	0	0	0	0
267	Female	CROSS	INTERMEDIARIO	White	São Paulo	1	1	0	1	0	0	0	0	0	0	1	0	0		DOR DE GARGANTA	6	Yes	36.3	90	25	94	Yes	Nasal canula			No		0	0	0	0	0	0	0	0	0	1	0	0	1	0	0	0	0
268	Male	CROSS	GRAVE	White		0	0	0	0	0	0	0	0	0	0	0	0	0						101			Yes	Orotracheal intubation	8	60
269	Male	SAMU	GRAVE	MULATO		1	1	0	0	0	0	0	0	0	0	1	0	0		TOSSE	10	Yes		78	29	94	Yes	VENTURI			No		0	0	0	0	0	0	0	0	0	1	0	0	0	0	0	0	0
271	Male	CROSS	INTERMEDIARIO	MULATO	São Paulo	1	0	1	0	0	0	1	0	1	0	0	0	0		DOR NO CORPO	10	Yes	36.7	75	22	92	No	Nasal canula			No		0	0	0	0	0	0	0	0	0	1	0	0	0	0	0	0	0
276	Male		INTERMEDIARIO		Sao paulo	1	1	1	0	0	1	0	0	0	0	0	0	0		TOSSE	7	Yes					Yes	Nasal canula
279	Female	CROSS	GRAVE	White		1	1	0	1	0	0	0	0	0	0	1	0	0		FALTA DE AR	7	Yes		67	17	77	Yes	Orotracheal intubation	14	1	No		0	0	0	0	0	0	0	0	0	0	0	0	0	0	0	0	0
284	Female	CROSS	GRAVE	White		1	1	0	0	0	0	0	0	0	0	1	0	1	Hemoptise	TOSSE	5	Yes		109	27	93	Yes	Orotracheal intubation	12	100	Yes	0	0	0	0	0	0	0	0	0	0	0	0	0	0	0	0	0	0
297	Male	CROSS	INTERMEDIARIO	White	Osasco	1	1	0	1	0	0	0	1	0	0	1	0	0		TOSSE	16	Yes	37.4	101	30	91	Yes	Nasal canula					0	0	0	0	0	0	0	0	0	0	0	0	0	0	0	0	0
299	Female	CROSS	INTERMEDIARIO	NEGRO	Ribeirão Pires	1	0	0	0	0	0	0	0	0	0	0	0	0		FALTA DE AR	4	Yes		91	20		Yes	Nasal canula			No		0	0	0	0	0	0	0	0	0	0	0	0	1	0	0	0	0
300	Female	PORTA	INTERMEDIARIO	MULATO		1	1	0	0	1	0	0	0	0	0	1	0	0		FEBRE AFERIDA	4	No		95	39		No				No
302	Female	CROSS	INTERMEDIARIO	White	São Paulo - SP	1	1	0	0	0	0	1	0	0	0	0	0	1	Fraqueza, Hiporexia		14	Yes		83	20	93	Yes				No		0	0	0	0	0	0	0	0	0	0	0	0	1	0	0	0	0
306	Male	AMBULATORIO	LEVE	White	São Paulo	0	0	1	0	1	0	0	0	0	0	0	0	1	Falta de Apetite, dor nos olhos	RINORREIA	2	SEM INFORMACOES	36				No				No		0	0	0	0	0	0	0	0	0	0	0	0	0	0	0	0	0
313	Female	AMBULATORIO	LEVE	White	São Paulo	0	1	1	0	0	0	0	1	0	0	1	0	0		TOSSE	2	No	37.7				No				No		0	0	0	0	0	0	0	0	0	0	0	0	0	0	0	0	0
323	Male			White		0	1	0	0	0	0	0	0	0	0	0	0	0			10			97	40	82	Yes	Nasal canula			No
324	Female	OUTROS		White	São Paulo	0	1	0	0	0	0	0	0	0	0	0	1	0		TOSSE	4	Yes	35	54	16	95	No				No
326	Male	CROSS	GRAVE	MULATO		1	1	1	0	1	0	0	0	0	0	1	0	0		FALTA DE AR	4	Yes	36.3	106	28	90	Yes	Non rebreather mask			No
331	Male	CROSS	GRAVE	White		1	1	1	0	0	0	0	0	0	0	1	0	0		FALTA DE AR	4	Yes	36.1	75	44	100	Yes	Orotracheal intubation	100	3	No
354	Male	PORTA	GRAVE	White		0	1	1	0	0	0	0	0	0	0	0	1	0		TOSSE	7	Yes	37	81	32	71	No				No		0	0	0	0	0	0	0	0	0	1	0	1	1	0	0	1	0
355	Male	CROSS		OUTRO	São Paulo	1	1	1	0	0	0	0	1	0	0	1	0	0		FALTA DE AR	8	Yes		100	26	88	Yes	Nasal canula			No		0	0	0	0	0	0	0	0	0	0	0	0	1	0	0	0	0
357	Male	OUTROS		White	São Paulo	1	1	1	0	1	0	0	1	0	0	1	0	0		FEBRE AFERIDA	7	Yes	38	90	26	94	Yes	Non rebreather mask			No		0	0	0	0	0	0	0	0	0	0	0	0	0	0	0	0	0
358	Male	PORTA	LEVE	OUTRO	São Paulo	1	1	0	1	0	0	0	0	0	0	1	0	0		FEBRE AFERIDA	10	Yes	36.7	75	19	96	Yes	Non rebreather mask					0	0	0	0	0	0	0	0	0	0	0	0	1	0	0	0	0
369	Female	PORTA	LEVE	White	Mongaguá	0	0	0	0	0	1	1	1	1	0	0	1	0		CEFALEIA	5	Yes	37.6	77		94	Yes	Nasal canula			No		0	0	0	0	0	0	0	0	0	0	0	0	1	0	0	0	0
372	Male	PORTA		White	São Paulo	1	1	0	0	0	0	0	0	0	0	0	0	0			10	Yes		81	32	96	Yes						0	0	0	0	0	0	0	0	0	0	0	0	1	0	0	0	0
379	Male					0	0	0	0	0	0	0	0	0	0	0	0	0
382	Male	PORTA	INTERMEDIARIO	White	São Paulo	1	1	0	0	0	0	0	0	0	0	1	0	0			5	SEM INFORMACOES		96	28	86
385	Female	CROSS	GRAVE	White	São Paulo	1	1	0	0	0	0	0	1	0	0	1	0	0		TOSSE	5	SEM INFORMACOES			30	88	Yes	Nasal canula					0	0	0	0	0	0	0	0	0	0	0	0	1	0	0	0	0
386	Female	PORTA	GRAVE	White	São Paulo	1	1	0	0	0	0	0	0	0	0	0	1	0			10	SEM INFORMACOES	37	100	21	90	Yes	Non rebreather mask			No		0	0	0	0	0	0	0	0	0	0	0	0	1	0	0	0	0
388	Male	CROSS			São Paulo	1	1	0	0	0	0	0	0	0	0	1	0	0			7	Yes	38.9	110	28	92	Yes	Nasal canula			No		0	0	0	0	0	0	0	0	0	0	0	0	1	0	0	0	0
389	Male	CROSS		White	São Paulo	1	1	0	0	0	0	0	0	0	0	1	0	0		TOSSE	15	Yes	38.9	111	30	88	Yes	Nasal canula			No		0	0	0	0	0	0	0	0	0	0	0	0	1	0	0	0	0
394	Female	CROSS	INTERMEDIARIO	MULATO	São Paulo	1	1	1	0	0	0	1	1	1	1	1	0	1	Tontura	FEBRE AFERIDA	10	Yes	37.4	105	30	96	Yes	Nasal canula			No		0	0	0	0	0	0	0	0	0	0	0	0	0	0	0	0	0
396	Male	CROSS		White	São Paulo	1	1	1	1	1	0	0	1	0	0	1	0	0		RINORREIA	7	Yes	37.5	108	28	95	No				No		0	0	0	0	0	0	0	0	0	0	0	0	1	0	0	0	0
397	Female	PORTA		White	São Paulo	1	0	1	1	0	0	0	0	0	1	1	0	0		DOR NO CORPO	10	Yes	36.1	96	20	92							0	0	0	0	0	0	0	0	0	0	0	0	0	0	0	0	0
402	Male		INTERMEDIARIO	MULATO	São Paulo	1	1	0	1	1	0	0	1	0	0	0	1	0		TOSSE							Yes	Nasal canula			No		0	0	0	0	0	0	0	0	0	1	0	1	1	0	0	0	0
407	Male	PORTA	INTERMEDIARIO	White	São Paulo	0	1	1	0	0	0	0	0	0	0	1	0	1	Astenia	TOSSE	5	No	38	82	12	86	Yes	Nasal canula			No		0	0	0	0	0	0	1	0	0	0	0	0	1	0	0	0	0
411	Female	CROSS	INTERMEDIARIO	MULATO	São Paulo	1	1	1	0	0	1	0	1	0	0	1	0	0		FEBRE AFERIDA	14	Yes		68	28	80	Yes	Non rebreather mask			No		0	0	0	0	0	0	0	0	0	0	0	0	0	0	0	0	0
412	Male	SAMU	INTERMEDIARIO	White	são paulo	1	1	0	0	0	0	0	0	0	0	0	0	0		TOSSE	9	No	36	95	18	94	Yes	Nasal canula			No		0	0	0	0	0	0	0	0	0	0	1	0	0	0	0	0	0
416	Female	CROSS	GRAVE	White		1	0	0	0	1	1	0	0	0	0	0	0	0		FALTA DE AR	7	Yes	35	95	20	99	Yes	Orotracheal intubation	8.2	50	No		0	0	0	0	0	0	0	0	0	0	0	0	0	0	0	0	0
421	Female	CROSS	INTERMEDIARIO	White	São Paulo	1	1	0	0	0	1	1	0	0	0	1	0	0		FEBRE AFERIDA	7	Yes	36	56	20	92	Yes	Nasal canula			No		0	0	0	0	0	0	0	0	0	0	0	0	1	0	0	0	0
426	Female	CROSS	GRAVE	MULATO	São Paulo	1	1	0	0	0	0	0	0	0	0	0	0	1	Melena		7	Yes	37	75	38	94	Yes	Orotracheal intubation	8	70	Yes	0	1	1	0	0	0	0	0	0	0	0	0	0	1	0	0	0	0
428	Male	CROSS		White	São Paulo	0	0	0	0	0	0	1	0	0	0	1	0	0		NAUSEAS	4	Yes	38.3	98	14	91	Yes	Nasal canula			No		0	0	0	0	1	0	0	0	0	0	0	0	0	0	0	0	0
434	Male	CROSS		NEGRO	São Paulo	1	1	0	0	0	1	0	0	1	1	0	1	0		TOSSE	6	Yes		90	25	91	No				No		0	0	0	0	0	0	0	0	0	1	0	0	0	0	0	0	0
436	Male	CROSS		NEGRO	São Paulo	0	1	0	1	0	0	0	0	0	0	0	1	0		TOSSE	4	Yes	37.2	120	18	92	No				No		0	0	0	0	1	0	0	0	0	0	0	0	1	0	0	0	0
437	Male	CROSS			Santana de Parnaíba	1	1	0	0	0	0	0	0	0	0	0	0	1	Inapetência	TOSSE	12	Yes		75	19	92	Yes	Orotracheal intubation	8	100	Yes	0	0	0	0	0	0	0	0	0	0	1	0	0	1	0	0	0	0
438	Male	CROSS		White	Taboão da Serra	1	1	0	0	0	0	0	0	0	0	0	0	0		TOSSE	5	Yes		76	18	100	Yes	Orotracheal intubation	8	100	Yes	0	0	0	0	0	0	0	0	0	0	0	0	0	0	0	0	0	0
440	Female	SAMU		MULATO		1	0	0	0	0	0	0	0	0	0	1	0	0		FEBRE AFERIDA	6	Yes	38.5	132	36	96	Yes	Non rebreather mask			No
443	Male	PORTA	LEVE	NEGRO	são paulo	1	1	0	0	0	0	0	0	0	0	0	0	0		TOSSE	2	No		100	18	94	No				No		0	0	0	0	0	0	0	0	0	0	0	0	1	0	0	0	0
456	Female	CROSS	GRAVE	White		1	1	0	0	0	0	0	0	0	0	0	0	0					37				Yes	Orotracheal intubation	6	40	No		0	0	0	0	0	0	0	0	0	0	0	0	0	0	0	0	0
457	Female	AMBULATORIO	GRAVE	White	São Paulo	1	1	0	0	0	0	0	0	0	0	1	0	0				Yes	36.5	91	25	63	Yes	Orotracheal intubation	5	100	Yes	0	0	0	0	0	0	0	0	0	0	0	1	0	0	0	0	0	0
460	Female	OUTROS	INTERMEDIARIO	White	São Paulo	1	1	0	0	1	0	0	0	0	0	1	0	1	Confusão Mental	TOSSE	5	Yes		80	23	93	No	Nasal canula			No		0	0	0	0	0	0	0	0	0	0	0	1	1	0	0	0	0
473	Male	CROSS		NEGRO		1	0	0	0	0	0	0	0	0	0	0	1	0			10	Yes				92	No				No
477	Female	CROSS	GRAVE	NEGRO	Guaianases	1	1	0	0	0	0	0	0	0	0	0	0	0		TOSSE	8	Yes		81	20	96	Yes	Orotracheal intubation	15	80	Yes	0	0	0	0	0	0	0	1	0	0	0	0	1	0	0	0	0	0
480	Female	CROSS	GRAVE	White	São Paulo	0	0	0	0	0	0	0	0	0	0	0	0	0			11			97	28	94	Yes	Orotracheal intubation	16	85	Yes	0	0	0	0	0	0	0	1	0	0	1	0	0	0	0	0	0	0
481	Male	OUTROS	INTERMEDIARIO	White	Osasco	0	0	0	0	0	0	0	0	0	0	0	0	0		TOSSE	2	No		94	28		Yes	VENTURI			No		0	0	0	0	0	0	0	0	0	0	0	0	0	0	0	0	0
485	Male	CROSS	INTERMEDIARIO	MULATO	Sao Paulo - SP	1	1	0	0	0	0	0	0	0	0	0	1	0			5	Yes	35.7	76	20	96	Yes	Nasal canula			No		0	0	0	0	0	0	0	0	0	0	0	0	0	0	0	0	0
488	Female	CROSS	GRAVE	MULATO		0	0	0	0	0	0	0	0	0	0	0	0	0									Yes	Orotracheal intubation	10	100	Yes	0	0	0	0	0	0	0	0	0	0	0	0	0	0	0	0	0	0
495	Female	CROSS	GRAVE			1	1	1	0	0	0	0	0	0	0	1	0	0			4	SEM INFORMACOES		102	30	90	Yes	Non rebreather mask			No	0	0	0	0	0	0	0	0	0	0	0	0	0	0	0	0	0	0
496	Male	OUTROS	GRAVE		Sao Paulo	1	1	1	0	1	0	0	1	1	1	1	0	0		DOR NO CORPO	8	Yes		65	28	95	Yes	Nasal canula			Yes	0	0	0	0	0	0	0	0	0	0	0	0	0	0	0	0	0	0
497	Male	CROSS		White	São Paulo	0	1	1	0	0	1	0	1	1	0	0	1	0		DOR NO CORPO	15	Yes	35.7	74	18	94	No				No		0	0	0	0	0	0	0	0	0	0	1	1	0	1	0	0	0
498	Female	OUTROS	GRAVE		Sao paulo	1	1	0	0	0	0	1	0	0	0	0	0	0		TOSSE	10	No		90	20	90	Yes	Nasal canula			No		0	0	0	0	0	0	0	1	0	0	0	0	0	0	0	0	0
499	Male	CROSS		White	Jandira	1	1	1	0	1	0	1	0	1	1	1	0	0		RINORREIA	7	Yes		88	32	94	Yes	Nasal canula			No		0	0	0	0	0	0	0	0	0	0	0	0	0	0	0	0	0
501	Female	CROSS	INTERMEDIARIO	MULATO		0	1	1	0	1	0	0	1	1	1	1	0	0		DOR NO CORPO	4	Yes	36	87	20	98	Yes	Nasal canula			No
507	Female	CROSS		NEGRO	Osasco	0	1	1	0	0	0	0	1	0	0	1	0	0		DOR NO CORPO	7	Yes	36	110	24	93	No				No		0	0	0	0	0	0	0	0	0	0	0	0	0	0	0	0	0
509	Male	CROSS	GRAVE	NEGRO	São Paulo	0	0	0	0	0	0	0	0	0	0	0	0	0				Yes		97	35	83	Yes	Orotracheal intubation	8	50	No
510	Female	CROSS	GRAVE	NEGRO		1	1	0	0	0	0	0	1	0	0	1	0	0		TOSSE	8	Yes		96	30	96	Yes	Orotracheal intubation	10	0.7	Yes	0	0	0	0	0	0	0	0	0	0	1	0	0	0	0	0	0	0
517	Male	CROSS	GRAVE	MULATO	São Paulo	1	1	0	0	0	0	1	0	0	0	0	0	0		TOSSE	7	Yes		122	48	88	Yes	Non rebreather mask
522	Male	CROSS	GRAVE	MULATO		1	1	0	0	0	0	0	0	0	0	1	0	0		TOSSE	7			120	27	87	Yes	Orotracheal intubation	14	1	No
525	Female	PORTA	INTERMEDIARIO	White	São Paulo	1	0	1	0	0	0	1	1	0	0	0	1	0		FEBRE No AFERIDA	6	Yes	37	88	14	100	No				No		0	0	0	0	0	0	0	0	0	0	0	0	0	0	0	0	0
533	Female	CROSS		White	São Paulo	1	1	0	0	0	0	0	0	0	0	0	0	0		TOSSE	3	Yes	33.1	45	19	95	Yes	Orotracheal intubation	15	60	Yes	0	0	0	0	0	0	0	1	0	0	0	0	0	1	0	0	0	0
535	Male	PORTA	INTERMEDIARIO	OUTRO	Cotia	0	0	0	0	0	0	0	0	0	0	0	0	1	escarro hemoptoico			SEM INFORMACOES		63	24	89	No
536	Male			White	São Paulo	1	1	0	0	0	0	0	0	0	0	0	0	0		TOSSE	5	SEM INFORMACOES	37.4	105	34	77	Yes	Non rebreather mask			No		1	0	0	0	0	0	0	0	0	1	0	0	1	0	0	0	0
537	Female	CROSS		OUTRO	São Paulo	1	1	1	1	0	1	1	0	0	0	1	0	0		DOR DE GARGANTA	5	Yes		92		94	Yes	Orotracheal intubation	8	70	No		0	0	0	0	0	0	0	0	0	1	0	0	1	0	0	0	0
541	Female	PORTA	GRAVE	OUTRO	São Paulo	1	1	0	0	1	0	0	0	0	0	0	0	0			7	Yes	37	95	39	87	Yes	Non rebreather mask					0	0	0	0	0	0	0	0	0	1	0	0	1	0	0	0	0
542	Female	PORTA		White	Carapicuiba	1	1	1	0	0	0	0	0	0	0	1	0	0		TOSSE	4	No		90	32	65	Yes	Non invasive BIPAP			No		0	0	0	0	0	1	0	0	0	0	0	0	1	0	0	0	0
545	Female	CROSS	LEVE		São Paulo	1	1	1	1	0	0	0	0	1	1	1	0	0		DOR NO CORPO	14	Yes		86	21	95	Yes	Nasal canula			No
546	Female	CROSS		NEGRO	São Paulo	1	1	0	0	0	0	0	0	0	0	1	0	1	Hemoptise e Perda ponderal	TOSSE	4	Yes		81	34	87	Yes	Non rebreather mask			No		0	0	0	0	0	0	0	0	0	0	0	0	1	0	0	0	0
554	Male	OUTROS	INTERMEDIARIO	MULATO	São paulo	1	1	0	0	0	0	0	0	1	1	1	0	0		PERDA GOSTO	4	Yes	35.9	96	24	92	Yes	Nasal canula			No		0	0	0	0	0	0	1	0	0	0	0	0	1	0	0	0	0
556	Female	CROSS	LEVE	White	São Paulo	1	1	1	0	0	0	0	1	0	0	0	0	0			7	SEM INFORMACOES		85	18	93	Yes	Nasal canula			No		0	0	0	0	1	0	0	0	0	0	0	0	0	0	0	0	0
574	Male	CROSS	INTERMEDIARIO	White	Itapevi	1	1	0	0	0	0	0	1	0	0	1	0	0		FEBRE AFERIDA	14	Yes		92	38	92	Yes	Non rebreather mask			No		0	0	0	0	0	0	0	0	0	0	0	0	0	0	0	0	0
575	Male	CROSS		MULATO	São Paulo	1	1	0	1	0	0	0	1	0	0	0	1	0		FALTA DE AR	3	Yes		80	25	83	Yes	Nasal canula			No		0	0	0	0	0	0	0	0	0	0	0	1	1	0	0	0	0
576	Male	CROSS		MULATO	São Paulo	1	1	0	0	0	1	0	0	0	0	0	1	0		FALTA DE AR	8	Yes		99	10	91	Yes	Orotracheal intubation	8	80	Yes	0	0	0	0	0	0	0	0	0	0	0	0	0	0	0	0	0	0
578	Male	CROSS	GRAVE	NEGRO		1	1	1	0	0	0	0	0	0	0	1	0	0			16	Yes			26	92	Yes	Nasal canula			Yes	0
580	Male	SAMU		White	São Paulo	1	0	0	0	0	0	0	0	0	0	0	0	0			1	SEM INFORMACOES		115	28	67							0	0	0	0	0	0	0	0	0	0	1	0	1	0	0	0	0
582	Male	CROSS	INTERMEDIARIO	OUTRO	São Paulo	1	1	1	1	1	1	1	1	1	1	0	1	0		FEBRE No AFERIDA	8	Yes	35.9	91	22	95	Yes	Nasal canula			No		0	0	0	0	0	0	0	0	0	0	0	0	1	0	0	0	0
591	Male	CROSS		White	São Paulo	1	1	0	0	0	0	0	0	0	0	1	0	0		FALTA DE AR	7	Yes		95	18	92	No						0	0	0	0	0	0	0	0	0	0	0	0	1	0	0	0	0
593	Male	OUTROS	INTERMEDIARIO	MULATO	São Paulo	1	1	0	0	0	0	1	0	0	0	0	0	0		TOSSE	2	No	35	78	20	98	Yes	Nasal canula			No		0	0	0	0	0	0	0	0	0	0	0	0	0	0	0	0	0
599	Male			White	São Paulo	1	0	0	0	0	0	0	1	0	0	1	0	0			7	Yes	37	94	30	92	Yes	Nasal canula			No		0	0	0	0	0	0	0	0	0	0	0	0	0	0	0	0	0
601	Male	CROSS	INTERMEDIARIO	MULATO	Sao Paulo	1	1	0	0	0	0	0	0	0	0	0	1	0		TOSSE	15	Yes		62	30	96	Yes	Nasal canula			No
603	Male	OUTROS	INTERMEDIARIO	White		1	1	0	0	0	0	0	0	0	0	0	0	0		TOSSE	8	No		97	28	92	Yes	Nasal canula			No		0	0	0	0	1	0	0	0	0	0	0	0	1	0	0	0	0
604	Male	PORTA	INTERMEDIARIO	White	São Paulo	0	1	0	0	0	0	0	0	0	0	0	0	0		TOSSE	10	No	37.9	94	24	87	No				No		0	0	0	0	0	0	0	0	0	0	0	0	1	0	0	0	0
606	Female	CROSS	INTERMEDIARIO	NEGRO	Sao Paulo	1	1	0	0	0	0	0	0	0	0	0	1	0		FEBRE No AFERIDA	7	Yes		112	58	95	Yes	Nasal canula			No		0	0	0	0	0	0	0	0	0	0	1	0	0	0	0	0	0
611	Female	CROSS	INTERMEDIARIO	MULATO	São Paulo	1	1	1	0	0	0	1	1	1	1	1	0	0		DOR NO CORPO	7	Yes		101	26	94	Yes	Nasal canula			No		0	0	0	0	0	0	0	0	0	1	0	0	1	1	0	0	0
613	Female	PORTA	INTERMEDIARIO	White	São Paulo	1	1	1	1	1	0	1	1	1	1	1	0	0		FALTA DE AR	14	Yes		72	30	98	No				No		0	0	0	0	0	0	0	1	0	1	0	0	1	0	0	0	0
616	Male	CROSS	INTERMEDIARIO	NEGRO	São Paulo	0	1	0	0	0	0	0	0	0	0	0	0	0		TOSSE	12	Yes		102		95	Yes	Nasal canula			No		0	0	0	0	0	0	0	0	0	0	0	0	0	0	0	0	0
622	Female	CROSS	GRAVE		Sao Paulo	1	1	0	0	0	1	0	1	0	0	1	0	0		DIARREIA	8	No		98	15	89	Yes	Orotracheal intubation	10	100	Yes	0	0	0	0	0	0	0	1	1	0	1	0	0	1	0	0	0	0
623	Female	CROSS	INTERMEDIARIO	NEGRO	São Paulo	1	1	1	0	0	0	1	1	0	0	0	1	0		TOSSE		Yes		73	26	92	No				No		0	0	0	0	0	0	0	0	0	0	0	0	0	0	0	0	0
624	Male	CROSS	INTERMEDIARIO	MULATO	São Paulo	1	1	1	0	0	0	0	0	0	0	0	1	0		TOSSE	10	Yes		90	26	95	Yes	VENTURI			No		0	0	0	0	0	0	0	0	0	0	0	0	0	0	0	0	0
625	Male	CROSS	GRAVE		Sao Paulo	1	1	1	0	0	0	1	0	0	0	1	0	0		TOSSE	10	Yes		88	30	94	Yes	Non rebreather mask			No		0	0	0	0	0	0	0	0	0	1	0	1	0	0	0	0	0
626	Female	CROSS	INTERMEDIARIO	White	Mongaguá	1	1	0	0	0	0	0	0	0	0	0	1	0		FEBRE No AFERIDA	15	Yes		77	24	81	Yes	Non rebreather mask			No		0	0	0	0	0	0	0	0	0	0	0	0	0	0	0	0	0
628	Male	CROSS		White	são paulo	0	0	0	0	0	0	0	0	0	0	0	0	0				Yes	36.7	76	20	88		Orotracheal intubation	14	20	Yes	0
629	Female	CROSS	INTERMEDIARIO	White		1	1	0	1	1	0	0	0	1	1	0	0	0		RINORREIA	10	Yes			32	90	Yes	Nasal canula			No		0	0	0	0	0	0	0	0	0	1	0	0	0	0	0	0	0
630	Male	AMBULATORIO		White	são paulo	0	0	0	0	0	0	0	0	0	0	0	0	0						73		96
633	Male	PORTA	INTERMEDIARIO	NEGRO		1	0	1	0	0	1	0	1	1	1	1	0	0		PERDA OLFATO	15	No	38.3	88	42	94	No				No
637	Male	CROSS	GRAVE	MULATO		0	0	0	0	0	0	1	1	0	0	0	1	0		CEFALEIA	5	Yes		66	17	91	Yes	Orotracheal intubation	12	30	Yes	0
641	Male	CROSS	GRAVE	White	sao paulo	1	1	0	0	0	0	0	0	0	0	1	0	1	dor torácica	FALTA DE AR	10		36.7				Yes	Orotracheal intubation					0	0	0	0	0	0	0	0	0	0	0	0	0	0	0	1	0
643	Male	PORTA	LEVE	White	São Paulo	1	1	1	1	1	1	1	1	1	1	0	0	0		DIARREIA	5	No	36	92	29	96	Yes	Nasal canula			No
645	Female	CROSS	INTERMEDIARIO	White	São Paulo	1	0	0	0	0	0	0	0	0	0	1	0	0		FALTA DE AR	2	Yes	36.5	83	24	96	Yes	Non rebreather mask			No		0	0	0	0	1	0	0	0	0	1	0	0	0	0	0	0	0
648	Female	CROSS		White	Sao Paulo	0	1	1	1	0	1	0	1	0	1	1	0	0		FEBRE AFERIDA	9	Yes	37.7	88	35	88	Yes	Non rebreather mask			No
650	Female	CROSS	GRAVE	White	São Paulo	1	0	1	0	0	0	0	0	0	0	0	0	1	Dor Abdominal		2	Yes	38	84	26	91	Yes	Orotracheal intubation	15	100	Yes	0	0	0	0	0	0	0	0	0	0	0	1	0	1	0	0	0	0
651	Male	CROSS	GRAVE	MULATO	Sao Paulo	1	1	0	0	0	1	0	0	0	0	0	1	1	Inapetência		8	Yes	39	80	20	100	Yes	Orotracheal intubation	8	60	Yes	0	1	0	0	0	0	0	0	0	0	0	0	0	0	0	0	0	0
653	Male	CROSS	GRAVE	White	São Paulo - SP	1	1	0	0	0	0	0	0	0	0	0	0	0		TOSSE	7	Yes	37.7	108	23	69	Yes	Orotracheal intubation	8	100	No		0	0	0	0	0	0	1	0	0	0	0	0	0	0	0	0	0
656	Female	OUTROS	INTERMEDIARIO	White		1	1	0	0	0	0	0	0	0	0	1	0	0		TOSSE	7	Yes		97	18	98	Yes	Nasal canula			No		0	0	0	0	0	0	0	0	0	0	0	0	0	0	0	0	0
658	Male	OUTROS	INTERMEDIARIO	NEGRO		1	1	0	0	0	0	0	0	0	0	0	0	0				Yes									No		0	0	0	0	0	0	0	0	0	0	0	0	0	0	0	0	0
660	Female	CROSS	GRAVE	MULATO	São Paulo - SP	0	1	1	0	0	0	0	0	0	0	0	1	0			3	Yes	36.8	84	20	96	Yes	Orotracheal intubation	8	60	Yes	0	0	0	0	0	0	0	0	0	0	0	0	0	1	0	0	1	0
661	Female	OUTROS	INTERMEDIARIO	White		0	1	0	0	1	0	0	0	0	0	1	0	0		TOSSE	4	Yes		110	15	97	Yes	Nasal canula			No		0	0	0	0	0	0	0	0	0	0	0	0	1	0	0	0	0
662	Male	CROSS	GRAVE	White		0	0	0	0	0	0	0	0	0	0	0	0	0				Yes		67	21	92	Yes	Orotracheal intubation	10	0.35	Yes	0
664	Male	CROSS	INTERMEDIARIO	White	São Paulo	1	0	1	0	0	1	0	0	1	0	1	0	0		DOR NO CORPO	16	Yes	35.9	84	20	94	Yes	Nasal canula			No		0	0	0	0	0	0	0	0	0	0	0	0	1	0	0	0	0
665	Female	CROSS	INTERMEDIARIO		São Paulo	1	1	0	0	0	0	1	0	1	0	0	0	0		FALTA DE AR	6	Yes	35	86		93	Yes	Nasal canula			No		0	0	0	0	0	0	0	0	0	0	0	0	0	1	0	0	0
667	Female	CROSS	INTERMEDIARIO	White	São paulo	1	1	0	1	0	0	0	0	0	0	0	0	0		TOSSE	30	Yes	35.7	67	28	95	Yes	Nasal canula			No		0	0	0	0	0	0	0	0	0	0	0	0	1	0	0	0	0
668	Male	CROSS	INTERMEDIARIO	White	São Paulo	1	0	0	0	0	0	0	0	0	0	1	0	0		FEBRE AFERIDA	12	Yes	37	60	20	92	Yes	Nasal canula			No		0	0	0	0	0	0	0	0	0	0	0	0	0	0	0	0	0
670	Male	CROSS	INTERMEDIARIO	White		1	1	0	0	0	0	0	0	0	0	0	0	0		TOSSE	7	Yes		98	32	96	No				No		0	0	0	0	0	0	0	0	0	0	0	0	1	0	0	0	0
672	Female	PORTA	INTERMEDIARIO	NEGRO	São Paulo	1	1	1	0	1	1	0	1	1	1	1	0	0		FALTA DE AR	6	Yes	35	86	24	100	Yes	Nasal canula			No		0	0	0	0	0	0	0	0	0	0	0	0	0	1	0	0	0
675	Male	CROSS	INTERMEDIARIO	White	São Paulo	0	0	1	0	0	1	0	0	0	0	0	0	1	astenia		10	Yes		92	38	94	Yes	Nasal canula			No		0	0	0	0	0	0	0	0	0	0	0	0	1	0	0	0	0
676	Female	AMBULATORIO		NEGRO	São Paulo	1	1	0	0	0	1	1	0	0	0	0	1	0		TOSSE	14	No	37.6	78	21	90	Yes	Nasal canula			No		0	0	0	0	0	0	0	0	0	1	0	0	1	0	0	0	0
677	Female	CROSS		MULATO	Maua	1	0	0	0	0	0	0	0	0	0	1	0	1	Mal estar inespecifico, fraqueza		4	Yes	36.7	67	18	94	Yes	Nasal canula					0	0	0	0	0	0	0	0	0	1	0	0	0	0	0	0	0
687	Male	OUTROS	INTERMEDIARIO	White		1	1	0	0	0	0	0	0	0	0	1	0	1	Rebaixamento do Nível de Consciência		3	Yes	35.1	108	32	96	Yes	Non rebreather mask			No		0	1	0	0	0	1	0	0	0	0	0	0	0	0	0	0	0
688	Male	CROSS	INTERMEDIARIO	White	Sao Paulo	1	1	1	1	0	0	1	1	0	1	1	0	0		FALTA DE AR	9	Yes		86	16	95	No				No		0	0	0	0	0	0	0	0	0	0	0	0	1	0	0	0	0
690	Female	OUTROS	GRAVE	White	São Paulo	1	1	0	0	0	0	0	0	0	0	0	0	0		FALTA DE AR	15	Yes	35.8	103	16	99	Yes				No		0	0	0	0	0	0	0	0	0	0	0	0	1	0	0	1	0
692	Male	OUTROS	LEVE	White	sao Paulo	1	1	1	0	0	0	0	0	0	0	0	0	0		FALTA DE AR	4	Yes	36	74	26	91	Yes	Nasal canula			No		0	0	0	0	0	0	0	0	0	0	0	0	0	0	0	0	0
693	Male	OUTROS	INTERMEDIARIO	White	sao paulo	1	1	0	0	0	0	0	0	0	0	1	0	0		FALTA DE AR	2	No		78	21	86	Yes	Nasal canula			No
697	Male	OUTROS	INTERMEDIARIO	White	sao paulo	1	0	0	0	0	0	0	0	0	0	1	0	0		FALTA DE AR	5	No		105	17	94	Yes	Nasal canula			No		0	0	0	0	0	0	0	0	0	0	0	0	0	0	0	0	0
698	Male	CROSS	LEVE	NEGRO	São Paulo	0	1	0	0	0	0	0	0	0	0	0	1	1	Mal Estar	TOSSE	7	Yes	36	106	20	90	No				No		0	0	0	0	0	0	0	0	0	0	0	0	0	0	0	0	0
699	Male	PORTA	LEVE	AMARELO	São Paulo	1	1	1	0	1	1	1	1	1	0	1	0	0		FEBRE AFERIDA	5	No	37.2	55	28	95	Yes	Nasal canula			No		0	0	0	0	0	0	0	0	1	1	0	0	0	0	0	0	0
703	Female	CROSS	GRAVE	White	Santana de Parnaíba	1	1	0	0	0	0	0	0	0	0	0	0	1	astenia	TOSSE	4	Yes		112	24	86	Yes	Orotracheal intubation	14	80			1	0	0	0	0	0	1	0	0	0	0	0	0	0	0	1	0
704	Male	CROSS	GRAVE		Francisco Morato	1	1	0	1	1	0	0	0	0	0	0	0	0		RINORREIA	2	Yes							10				0	0	0	0	0	0	1	0	0	0	0	0	1	0	0	0	0
707	Male	CROSS		MULATO	São Paulo	1	0	1	0	0	1	1	1	1	1	1	0	0		CEFALEIA	8	Yes	35.6	79	32	91	Yes	Nasal canula			No		0	0	0	0	0	0	0	0	0	0	0	0	0	0	0	0	0
708	Male	CROSS		White	São Paulo	1	0	1	0	0	0	1	1	1	0	1	0	0		CEFALEIA	8	Yes	37.3	87	24	95	Yes	Nasal canula			No		0	0	0	0	0	0	0	0	0	0	0	0	1	0	0	0	0
709	Male	CROSS		White	São Paulo	1	1	1	0	1	0	1	1	1	1	0	1	0		DOR NO CORPO	15	Yes	36.5	66	40	93	Yes	Non rebreather mask			No		0	0	0	0	0	0	0	0	0	0	0	0	1	0	0	0	0
712	Female	CROSS		White	São Paulo	1	1	1	1	1	1	1	0	1	1	1	0	0		FEBRE AFERIDA	14	Yes	37.1	83		96	Yes	Non rebreather mask			No		0	0	0	0	0	0	0	0	0	0	0	0	1	0	0	0	0
713	Female	CROSS	LEVE	MULATO	São Paulo - DP	1	1	1	0	0	0	0	0	0	0	0	1	1	Tremores	DOR NO CORPO	5	Yes	38.7	60	36	91	Yes	Non rebreather mask			No		0	0	0	0	0	0	0	0	0	0	0	1	1	0	0	0	0
714	Male	CROSS	LEVE	White	São Paulo - SP	1	1	1	0	0	0	0	0	1	1	0	1	0		PERDA OLFATO	9	Yes	36	107	30	95	Yes	Nasal canula			No		0	0	0	0	0	0	0	0	0	0	0	0	0	0	0	0	0
718	Male	CROSS	LEVE	NEGRO	São Paulo - SP	1	1	0	0	0	0	0	0	0	0	1	0	0		TOSSE	3	Yes	36.8	108	29	95	Yes	Nasal canula			No		0	0	0	0	0	0	0	0	0	1	0	0	1	0	0	0	0
719	Male	CROSS	LEVE	White	São Paulo - SP	1	1	1	0	0	0	0	0	0	0	0	1	1	Inapetência	TOSSE	3	Yes	38	120	29	92	Yes	Nasal canula			No		0	0	0	0	0	0	0	0	0	0	0	1	1	0	0	0	0
720	Male	CROSS	LEVE	White	São Paulo - SP	1	1	0	0	0	0	0	0	0	0	1	0	0		TOSSE	4	Yes	39	85	22	95	Yes	Nasal canula			No		0	0	0	0	0	0	0	0	0	0	0	0	0	0	0	0	0
722	Female	CROSS	INTERMEDIARIO	MULATO	sao Paulo	1	1	1	1	0	1	0	0	0	0	1	0	0		DIARREIA	11	Yes		112		90	No				No		0	0	0	0	0	0	0	0	0	0	0	0	0	0	0	0	0
723	Female	CROSS	GRAVE	White		1	1	0	0	0	0	0	0	0	0	1	0	0			9	Yes	38	104	30	99	Yes	Orotracheal intubation	10	40	No		0	0	0	0	0	0	0	0	0	0	0	0	0	0	0	1	0
724	Female	CROSS	INTERMEDIARIO	White	sao paulo	1	1	0	1	0	1	0	0	0	0	1	0	0		TOSSE	14	No		61	24	94	Yes	Non rebreather mask			No		0	0	0	0	0	0	0	0	0	0	0	0	0	0	0	0	0
725	Female	CROSS	INTERMEDIARIO	White	sao paulo	0	1	0	0	0	0	0	0	0	0	1	0	0		TOSSE	14	No		70	24	91	Yes	Nasal canula			No		0	0	0	0	0	0	0	0	0	0	0	0	1	0	0	0	0
726	Male	CROSS	GRAVE	White	São Paulo	1	1	1	0	0	1	0	0	0	0	1	0	0		FEBRE AFERIDA	6	Yes		123	28	94	Yes	Orotracheal intubation	7	40	No		0	0	0	0	0	0	0	0	0	0	0	1	1	0	0	0	0
728	Male	OUTROS	INTERMEDIARIO	MULATO	sao Paulo	1	1	0	0	0	0	0	0	0	0	0	0	0		TOSSE	8	No		56	22	96					No		0	0	0	0	0	0	0	0	0	0	0	0	0	0	0	0	0
730	Male		LEVE	White	São Paulo	0	1	1	0	0	0	0	0	0	0	1	0	1	Calafrios		17	No	36	142	18	97	No				No		0	0	0	0	0	0	0	0	0	0	0	0	0	0	0	0	0
732	Male	CROSS	GRAVE	White		1	1	0	0	0	0	0	0	0	0	0	0	0			7	SEM INFORMACOES		95	23	87	Yes		10	100	Yes	0	0	0	0	0	0	0	0	1	0	0	0	1	1	0	0	0	0
733	Female	PORTA	GRAVE	MULATO	São paulo	1	1	0	0	0	0	0	0	0	0	0	0	0		TOSSE	2	No		80	27	87	Yes	Non rebreather mask			No		0	0	0	0	0	0	0	0	0	0	0	0	1	0	0	0	0
734	Male	PORTA	INTERMEDIARIO	White	São Paulo	0	1	1	0	0	0	0	0	0	0	0	0	1	astenia	TOSSE	7	No		102		97	Yes	Nasal canula			No		0	0	0	0	0	0	0	0	0	0	0	0	1	0	0	0	0
738	Male		INTERMEDIARIO	White		1	1	0	0	0	0	0	1	0	0	1	0	0		FALTA DE AR	10	Yes					Yes	Nasal canula			No
742	Female	CROSS	INTERMEDIARIO	White	São Paulo	1	1	1	1	0	1	1	1	0	0	0	0	0		DIARREIA	5	Yes	37.3	79	28	91	No				No		0	0	0	0	0	0	0	0	0	0	0	0	0	0	0	0	0
749	Male	CROSS	GRAVE	White	São Paulo	1	1	1	0	0	0	0	1	0	0	1	0	0		TOSSE	7	Yes		92	17	90	Yes	Orotracheal intubation	14	1	Yes	0	0	0	0	0	0	1	0	0	0	1	0	0	0	0	0	0	0
750	Female		GRAVE			0	0	0	0	0	0	0	0	0	0	0	1	1	Hiporexia	FEBRE No AFERIDA	7	Yes	38	114	33	90	Yes	Non rebreather mask			No		0	0	0	0	1	1	0	0	0	0	0	1	1	0	0	0	0
751	Female		GRAVE	White		1	0	0	0	0	0	0	0	0	0	0	1	1	Astenia	FALTA DE AR	3	SEM INFORMACOES		69	24	90	Yes	Orotracheal intubation	10	0.35	Yes	0	0	0	0	0	0	1	0	0	0	0	0	0	0	0	0	0	0
753	Female		GRAVE	White		0	0	0	0	0	0	0	0	0	0	0	0	0						93	30	81	Yes	Orotracheal intubation	14	1	Yes	0
757	Female	PORTA		White	São Paulo	1	1	1	1	1	1	1	1	1	1	1	0	0		TOSSE	14	Yes	36	108	25	92	No				No		0	0	0	0	0	0	0	0	0	0	0	0	1	0	0	0	0
758	Male	CROSS		White	São Paulo	1	1	1	1	0	0	1	0	0	0	0	0	0		TOSSE	4	Yes	36	91		92	Yes	Nasal canula			No
759	Male	CROSS		MULATO	São Paulo	0	1	1	0	0	0	0	0	1	0	0	1	0		FEBRE No AFERIDA	7	Yes		86		95	Yes	Nasal canula			No
762	Female	CROSS	GRAVE	White		0	0	0	0	0	0	0	0	0	0	0	0	0		TOSSE	5	No		78	20	78	Yes		10	100		0
764	Female	CROSS	GRAVE	MULATO		1	1	0	0	0	0	0	0	0	0	0	1	0			7	Yes		88		94	Yes	Orotracheal intubation	10	40	No
765	Male	CROSS	INTERMEDIARIO	White	embu das artes	1	1	1	0	0	0	0	0	0	0	1	0	0		TOSSE	8	Yes		84		95	Yes	Nasal canula			No		0	0	0	0	0	0	0	0	0	0	0	0	1	0	0	0	0
766	Male	CROSS	INTERMEDIARIO		Osasco	1	1	1	1	1	0	0	1	0	0	0	1	0		TOSSE	21	Yes	37.2	87	28	92	Yes	Nasal canula			No		0	0	0	0	0	0	0	0	0	0	0	0	0	0	0	0	0
767	Female	CROSS	INTERMEDIARIO		Sao Paulo	1	0	1	1	1	0	1	1	0	0	1	0	0		DOR DE GARGANTA	11	No	36.5	82	26	93	Yes	Nasal canula			No
768	Male	CROSS	INTERMEDIARIO		Sao Paulo	1	1	1	0	1	0	0	0	1	0	1	0	0		DOR NO CORPO	14	Yes		95	32	93	Yes	Non rebreather mask			No		0	0	0	0	0	0	0	0	0	0	0	0	1	1	0	0	0
769	Male	OUTROS	INTERMEDIARIO		Sao Paulo	0	1	0	0	0	0	0	1	0	0	0	0	0		TOSSE	5	No		67	14	96	No				No		0	0	0	0	0	0	0	0	0	0	0	0	0	0	0	0	0
771	Male	OUTROS	INTERMEDIARIO		Sao Paulo	1	1	0	0	0	0	1	0	1	1	1	0	0		TOSSE	4	Yes		95	36	93	Yes	Nasal canula			No		0	0	0	0	0	0	0	0	0	0	1	0	0	0	0	0	0
774	Female	OUTROS	INTERMEDIARIO		Carapicuiba	1	1	1	0	1	0	1	1	0	0	0	1	0		TOSSE		Yes	36.2	84	28	95	Yes	Nasal canula			No		1	1	0	0	1	1	0	0	0	0	0	1	1	1	0	0	0
777	Male	CROSS	GRAVE	White		0	0	0	0	0	0	0	0	0	0	0	0	0				Yes		108	29	86	Yes	Orotracheal intubation	10	100	Yes	0
780	Female	CROSS	INTERMEDIARIO	MULATO	São Paulo	1	1	0	0	0	0	0	0	0	0	1	0	0		FALTA DE AR	7	Yes			24	88	Yes	Nasal canula			No		0	0	0	0	0	0	0	0	0	0	0	0	1	0	0	0	0
781	Female	PORTA	GRAVE	White	São Paulo	0	0	0	0	0	0	0	0	0	0	0	0	0		FALTA DE AR	14	Yes		61	24	86	Yes	Orotracheal intubation	15	100	No		1	0	1	0	0	0	0	0	0	0	0	0	1	0	0	0	0
785	Male	CROSS	GRAVE	White		1	1	0	0	0	0	0	0	0	0	1	0	0		TOSSE	6	Yes		83	33	99	Yes	Orotracheal intubation	6	90	No		0	0	0	0	0	0	0	0	0	0	0	0	0	0	0	0	0
787	Female	CROSS	INTERMEDIARIO	NEGRO	São Paulo	1	0	1	0	0	0	0	0	0	0	0	0	0		DOR NO CORPO	3	Yes	36.2	87	29	98	Yes	Nasal canula			No		0	0	0	0	0	0	0	0	0	0	0	0	1	0	0	0	0
789	Female	CROSS	INTERMEDIARIO	White	São Paulo	1	1	0	0	0	1	0	0	1	1	0	0	0		TOSSE	5	Yes	36.2	105	20	96	Yes	Nasal canula			No		0	0	0	0	0	1	0	0	0	1	0	0	0	0	0	0	0
800	Male	CROSS	INTERMEDIARIO	NEGRO	São Paulo	1	1	1	0	0	1	1	1	1	1	1	0	1	Dor abdominal	FEBRE AFERIDA	6	Yes		66		90	Yes	Nasal canula			No
801	Female	CROSS	GRAVE	White	São Paulo	1	1	0	0	1	0	0	0	0	0	1	0	0		TOSSE	14	Yes	36.5	59	22	88	Yes	Non rebreather mask			No		0	0	0	0	0	1	0	0	0	1	0	0	1	0	0	0	0
803	Female	CROSS	INTERMEDIARIO	MULATO	São Paulo	0	1	1	0	1	0	0	0	0	0	0	0	0		TOSSE	4	Yes	36.5	85	24	95	Yes	Nasal canula			No		0	0	0	0	1	0	0	0	0	0	0	0	1	0	0	0	0
804	Female	CROSS	INTERMEDIARIO	White	São Paulo	1	1	0	1	0	0	0	0	1	1	0	0	1	Inapetência		7	Yes		77	37	90	Yes	Nasal canula			No		0	0	0	0	0	0	0	0	0	1	0	0	0	0	0	0	0
805	Male	CROSS	INTERMEDIARIO	MULATO	São Paulo	0	1	1	0	1	1	1	1	1	1	0	0	0		TOSSE	3	Yes		91	27	89	Yes	Non rebreather mask			No		0	0	0	0	0	0	0	0	0	0	0	0	1	0	0	1	0
807	Male	CROSS	INTERMEDIARIO	NEGRO	São Paulo	1	1	1	1	0	1	1	1	0	0	1	0	0		FEBRE AFERIDA	8	Yes	38.5	109	28	95	No				No		1	1	0	0	0	0	0	0	0	0	0	0	1	0	0	0	0
809	Male	CROSS		MULATO	São Paulo	1	1	1	0	1	0	0	0	1	0	0	1	0		DOR NO CORPO	8	Yes	36.5	80	24	95	No				No		1	1	0	0	0	1	0	0	0	0	0	0	1	0	0	0	0
811	Male	SAMU	INTERMEDIARIO	MULATO	São Paulo	1	1	1	0	0	0	0	1	1	1	0	1	0		FEBRE No AFERIDA	10	No	38	85	36	95	Yes	Nasal canula			No		0	0	0	0	0	0	0	0	0	0	0	0	0	0	0	0	0
815	Female	CROSS	INTERMEDIARIO	MULATO	São Paulo	1	1	0	0	0	0	0	0	1	1	1	0	0		TOSSE	7	Yes		82	22	96	Yes	Nasal canula			No		0	0	0	0	0	0	0	0	0	0	0	0	1	0	0	0	0
816	Male	CROSS	INTERMEDIARIO	NEGRO	Sao Paulo	1	1	1	0	0	0	0	0	1	1	1	0	0		FALTA DE AR	14	Yes	36.7	60	36	94	No				No		0	0	0	0	1	0	0	0	0	0	0	0	1	0	0	0	0
817	Male	OUTROS	GRAVE		Sao Paulo	1	1	0	1	0	0	0	1	0	0	1	0	0			5	SEM INFORMACOES	35.1	93	36	90	Yes	Nasal canula			No		0	0	0	0	0	0	0	0	0	0	0	0	1	0	0	0	0
818	Male	CROSS	GRAVE	MULATO	São Paulo	1	1	0	0	0	0	0	1	0	0	1	0	0		FEBRE AFERIDA	5	Yes					Yes	Non rebreather mask			No
824	Male	CROSS	INTERMEDIARIO	MULATO	São Paulo	1	1	0	0	0	0	0	0	0	0	0	0	0		FALTA DE AR		Yes	36	55	28	88	Yes	Non rebreather mask			No		0	0	0	0	1	0	0	0	0	0	0	0	1	0	0	0	0
829	Female	CROSS	INTERMEDIARIO	White	São Paulo	1	1	0	0	0	0	0	0	0	0	0	1	0		FALTA DE AR	30	Yes		68	24	96	Yes	Nasal canula			No		0	0	0	0	0	0	0	0	0	1	0	0	0	0	0	0	0
830	Male	CROSS	INTERMEDIARIO	White	São Paulo	1	1	0	0	0	0	0	0	0	0	1	0	0		TOSSE	4	Yes		85	34	92	Yes	Non rebreather mask			No		0	0	0	0	0	0	0	0	0	1	0	0	0	0	0	0	0
831	Male	OUTROS	INTERMEDIARIO	NEGRO	São Paulo	0	0	1	0	1	1	1	0	0	0	0	0	0		NAUSEAS	3	Yes	36	86		95	Yes	Nasal canula			No
833	Female	CROSS	GRAVE	MULATO	Barueri	1	1	1	0	0	0	0	0	0	0	1	0	0		FALTA DE AR	3	Yes		87	20	86	Yes	Orotracheal intubation	16	100	Yes	0
835	Male	AMBULATORIO		NEGRO	Sao Paulo	1	0	1	0	0	1	0	0	0	0	1	0	0		DIARREIA	2	No		90	30	99	No				Yes	0	0	0	0	0	0	0	0	0	0	0	0	0	0	1	0	0	0
836	Male	CROSS	GRAVE	MULATO		0	0	0	0	0	0	0	0	0	0	0	0	0			7	Yes		96	22	96	Yes	Orotracheal intubation	12	40	Yes	0	1	0	0	0	0	0	0	0	0	0	0	0	1	0	0	0	0
837	Male		GRAVE	MULATO	Osasco	1	0	0	0	0	0	0	0	0	0	0	0	0		FALTA DE AR	4			84	21	96	Yes	Orotracheal intubation	10	55	Yes	0	0	0	0	0	0	0	0	0	0	0	0	0	0	0	0	0	0
839	Male	CROSS	INTERMEDIARIO	White	Carapicuíba	1	1	1	0	0	0	0	0	0	0	0	1	0		DOR NO CORPO	5	Yes			34	88	Yes	Nasal canula			No		0	0	0	0	0	0	0	0	0	0	0	0	0	0	0	0	0
843	Female	SAMU	INTERMEDIARIO	White	São Paulo	1	1	0	0	0	0	0	1	0	1	0	0	0		PERDA OLFATO	10	No	35.4	79	24	96	Yes						0	0	0	0	0	0	0	0	0	0	0	0	1	0	0	0	0
844	Female	OUTROS	INTERMEDIARIO	NEGRO	São Paulo	1	1	0	0	0	0	0	0	0	0	0	0	0			2	No	36.6	72	24	97	Yes	Nasal canula			No		1	0	0	0	0	0	0	0	0	0	0	0	1	0	0	1	0
849	Female	CROSS	GRAVE	OUTRO	São Paulo	1	1	0	1	0	1	1	0	0	0	0	0	0		TOSSE	10	Yes	36.5	121	42	90	Yes	Non rebreather mask			No		1	1	0	0	0	0	1	0	0	1	0	0	1	0	0	1	0
850	Female	CROSS	INTERMEDIARIO	White	sao paulo	1	1	0	0	0	0	0	0	0	0	0	0	0		TOSSE	7	SEM INFORMACOES	35.8	80	25	90	Yes	Nasal canula			No		0	0	0	0	1	0	0	0	0	0	0	0	1	0	0	0	0
852	Male	CROSS	INTERMEDIARIO	White	São Paulo	1	1	1	0	0	0	0	0	0	0	0	0	1	inapetencia	DOR NO CORPO	11	Yes		90	35	93	Yes	Nasal canula			No		0	0	0	0	0	0	0	0	0	0	0	0	1	0	0	0	0
854	Male	OUTROS	INTERMEDIARIO	White	sao paulo	1	0	0	0	0	0	0	0	0	0	0	1	0		FALTA DE AR	4	No		69	20	94	Yes	Nasal canula			No		1	0	0	0	0	0	0	0	0	0	0	0	1	0	0	1	0
855	Female	CROSS	INTERMEDIARIO	White		1	1	1	0	0	0	0	0	0	0	1	0	0		TOSSE	6	Yes	36.7	95	34	94	Yes	Nasal canula			No		0	0	0	0	0	1	0	0	0	0	0	0	1	0	0	0	0
857	Male	CROSS	GRAVE	White		1	1	0	0	0	0	0	0	0	0	0	1	0			7	Yes	39.4	78	24	95	Yes	Orotracheal intubation	10	55	No		1	1	0	0	0	0	0	0	0	0	0	0	0	0	0	0	0
860	Male	CROSS	GRAVE	White		1	1	0	0	0	0	0	0	0	0	0	0	1	Dor torácica com irradiação para o abdome		7	Yes		108	22	94	Yes	Orotracheal intubation	16	80	Yes	0
861	Male	OUTROS	INTERMEDIARIO	MULATO	São Paulo	1	0	0	0	0	0	0	0	0	0	0	0	0		FALTA DE AR	14	Yes		103		97	Yes	Nasal canula			No		0	0	0	0	0	0	0	0	0	1	0	0	1	0	0	1	0
864	Male	CROSS	INTERMEDIARIO	MULATO		1	1	0	0	0	0	0	0	0	0	0	1	0		PERDA GOSTO	7	Yes	36	78		95	Yes	Non rebreather mask					0	0	0	0	0	0	0	0	0	0	0	0	0	0	0	0	0
865	Male	CROSS	INTERMEDIARIO	NEGRO	Sao Paulo	1	1	1	0	0	0	0	0	0	0	0	0	0		FALTA DE AR	7	Yes	35.9	86	27	91	Yes	Nasal canula			No
871	Male	CROSS	INTERMEDIARIO	White	São Paulo	1	1	0	0	0	0	0	0	0	0	0	0	0		TOSSE	6	Yes					Yes	Nasal canula			No
874	Male	CROSS	INTERMEDIARIO	White	São Paulo	1	1	1	0	0	0	0	1	0	0	0	0	0		TOSSE	10	Yes	35	90	20	90	Yes	VENTURI			No		0	0	0	0	0	0	0	0	0	0	0	0	0	0	0	0	0
875	Female	PORTA	INTERMEDIARIO	White	Osasco	0	1	1	0	0	0	0	0	1	1	0	0	1	astenia	DOR NO CORPO	9	No	36	72	20	96	No				No		0	0	0	0	0	0	0	0	0	1	0	0	0	0	0	0	0
876	Male	CROSS	INTERMEDIARIO	White		1	1	1	0	0	0	0	0	1	1	1	0	0		TOSSE	13	Yes	37	108	39	95	Yes	Nasal canula			No		0	0	0	0	1	0	0	0	0	0	0	0	0	0	0	0	0
877	Male	OUTROS	INTERMEDIARIO	White	São Paulo	0	0	0	0	0	0	0	0	0	0	1	0	0		FEBRE AFERIDA	10	Yes	37	75	27	94	No				No		0	0	0	0	0	0	0	0	0	0	0	0	0	0	0	0	0
879	Female	CROSS	INTERMEDIARIO	White	sao paulo	0	0	1	0	0	0	0	0	1	0	1	0	0			4	No	36.5	93	22	93	Yes	Nasal canula			No		0	0	0	0	0	0	0	0	0	0	0	1	0	0	0	0	0
880	Male	PORTA	INTERMEDIARIO	White	São Paulo	1	1	1	0	0	1	1	0	1	1	0	1	0		FALTA DE AR	15	No	37.7	86	20	98	Yes	Nasal canula			No		0	0	0	0	0	0	0	0	0	0	0	0	1	0	0	1	0
881	Male	CROSS	INTERMEDIARIO	White	santo andre	1	1	1	1	0	0	1	0	0	0	1	0	0		FEBRE No AFERIDA	6	Yes	37	89	40	92	Yes	Non rebreather mask			No
883	Female	OUTROS	GRAVE	MULATO		1	1	0	0	0	0	0	0	0	0	0	0	0				Yes		76	27	90	Yes	Orotracheal intubation	10	100	No		0	0	0	0	0	0	0	0	0	0	0	0	1	0	0	0	0
884	Male	CROSS	GRAVE	White		1	1	1	0	0	0	0	0	0	0	0	1	0			7	Yes		99	41	93	Yes	Orotracheal intubation	12	71	No
887	Male	CROSS	INTERMEDIARIO	White	Ribeirão Pires	0	1	0	0	0	1	0	0	0	0	0	0	1	astenia e tontura		14	Yes	35	70	19	94	No				No		0	0	0	0	0	0	0	0	0	0	0	0	1	0	0	0	0
889	Male	CROSS	INTERMEDIARIO	MULATO	São Paulo	1	1	1	0	0	1	0	1	0	0	1	0	0		FALTA DE AR	30	Yes	36.9	98	34	96	No				No		0	0	0	0	0	0	0	0	0	0	0	0	0	0	0	0	0
893	Male	CROSS	GRAVE	White		1	0	0	0	0	0	0	0	0	0	0	0	0		FALTA DE AR	10	Yes	37.3	99	25	88	Yes	Orotracheal intubation	18	1			0	0	0	0	0	0	0	0	0	0	0	1	0	0	0	0	0
894	Female	CROSS	INTERMEDIARIO	White	sao paulo	1	1	0	0	0	0	0	0	0	0	0	0	0		FALTA DE AR	5	No	36	86	23	94	Yes	Non rebreather mask			No		0	0	0	0	0	1	0	0	0	0	0	1	1	0	0	1	0
895	Male	CROSS	INTERMEDIARIO	White	osasco	0	1	1	0	0	0	0	0	0	0	1	0	0		DOR NO CORPO	17	Yes	36	105	24	94	No	Nasal canula			No
900	Male	CROSS	INTERMEDIARIO	NEGRO	jandira	1	0	1	0	0	1	0	0	1	0	0	0	0		DOR NO CORPO	6	No		77		92	Yes	Nasal canula			No
904	Male	CROSS	INTERMEDIARIO	White	São Paulo	1	1	1	0	1	0	0	0	0	0	1	0	0		TOSSE	4	Yes	37	100	24	96	Yes	Non rebreather mask			No		1	0	0	0	0	0	0	0	0	0	0	0	0	0	0	0	0
906	Male	OUTROS	INTERMEDIARIO	MULATO	São Paulo	1	1	0	0	1	0	1	0	1	1	0	1	0			11	No			24	96	Yes	Nasal canula			No
908	Female	OUTROS	INTERMEDIARIO	NEGRO	São Paulo	1	1	0	0	1	1	1	0	0	0	0	0	0		FALTA DE AR	6	No									No
910	Female	PORTA	INTERMEDIARIO	MULATO	São Paulo	0	1	0	1	0	0	1	1	1	0	0	0	1	Inapetência	DOR DE GARGANTA	5	No			28	92	Yes	Nasal canula
911	Male	CROSS	INTERMEDIARIO	White	São Paulo	1	1	1	1	1	1	0	0	1	0	1	0	0		FEBRE AFERIDA	10	Yes	36	68	19	90	No				No		0	0	0	0	0	0	0	0	0	0	0	0	0	0	0	0	0
912	Male	CROSS	INTERMEDIARIO	NEGRO	São Paulo	1	1	1	0	1	0	0	1	1	1	1	0	0		TOSSE	15	Yes			30	95	Yes	Nasal canula			No		0	0	0	0	0	0	0	0	0	0	0	0	1	0	0	0	0
918	Female	CROSS		White	Embu das Artes	0	1	0	0	1	0	0	0	0	0	0	1	0		TOSSE	10	Yes	36.8	95	22	94	Yes	Orotracheal intubation	8	55	No		1	0	0	0	0	0	0	0	0	0	0	1	0	0	0	0	0
919	Male	CROSS				1	1	0	0	0	0	0	0	1	0	0	0	0		TOSSE	5	Yes	37.4		28	93	Yes	Orotracheal intubation	16	100	No
921	Male	CROSS	INTERMEDIARIO	White	São Paulo	1	1	0	1	0	0	1	1	0	0	0	1	0		DOR DE GARGANTA	14	Yes	35.1	72	25	96	Yes	Nasal canula			No		0	0	0	0	0	0	0	0	0	0	0	0	0	1	0	0	0
923	Male	CROSS		NEGRO	São Paulo	1	1	1	0	0	0	0	1	0	0	0	1	0			9	Yes		97	30	91	Yes	Non rebreather mask			No		0	0	0	0	0	0	0	0	0	0	0	0	1	0	0	0	0
925	Male	PORTA		NEGRO	Rio de Janeiro - RJ	1	1	1	0	0	0	0	0	0	0	0	1	0		FALTA DE AR	14	Yes	35.4	120	35	100	No	Nasal canula			No		0	0	0	0	0	0	1	0	0	0	0	0	0	0	0	0	0
927	Female	OUTROS	INTERMEDIARIO	White		1	1	0	0	0	0	0	0	0	0	1	0	0		FEBRE AFERIDA	5	Yes		108	20	96	Yes	Nasal canula			No		0	0	0	0	0	0	0	1	0	0	0	0	0	0	0	0	0
930	Male	CROSS	GRAVE	White		1	0	0	0	0	0	0	0	0	1	0	0	0			8	Yes	36.2	79	23	97	Yes	Orotracheal intubation	12	70	Yes	0
931	Male	CROSS	INTERMEDIARIO	White	Carapicuíba	1	1	0	0	0	1	1	0	1	1	1	0	0		FALTA DE AR	4	No		112	44	95	Yes	Nasal canula			No
932	Female	CROSS	INTERMEDIARIO	White	São Paulo	1	1	1	0	0	0	0	0	0	0	1	0	0			7	SEM INFORMACOES		78	29	96	Yes	Nasal canula			No		0	0	0	0	0	0	0	0	0	0	0	0	1	0	0	0	0
933	Female	OUTROS	INTERMEDIARIO	NEGRO	São Paulo	1	0	1	0	0	0	1	0	1	0	1	0	0		NAUSEAS	10	No		87	26	96	Yes	Nasal canula			No		0	0	0	0	0	0	0	0	0	0	0	0	1	0	0	0	0
934	Male	OUTROS	INTERMEDIARIO	MULATO	São Paulo	0	1	0	0	0	1	0	0	0	0	0	0	0			7	SEM INFORMACOES		80	22	93	Yes	Nasal canula			No		0	0	0	0	0	0	0	0	0	0	0	0	1	0	0	0	0
935	Male	OUTROS	INTERMEDIARIO	White	São Paulo	0	0	0	0	0	0	0	0	0	0	1	0	0		FEBRE AFERIDA	10	No		96	22	96	Yes	Nasal canula			No		1	0	0	0	0	0	0	0	0	0	0	0	1	0	0	1	0
937	Female	OUTROS	INTERMEDIARIO	NEGRO	São Paulo	0	0	0	0	0	0	0	0	0	0	1	0	0		FEBRE AFERIDA	7	No		76	22	95	Yes	Nasal canula			No		0	0	0	0	0	0	0	0	0	0	0	0	1	0	0	0	0
938	Male	CROSS	INTERMEDIARIO	White	São Paulo	0	1	0	0	0	0	1	0	0	0	1	0	0		TOSSE	15	No		110		89	Yes	Non rebreather mask			No
939	Male	CROSS	INTERMEDIARIO	White	São Paulo	1	0	1	0	0	0	1	1	1	1	1	0	0		NAUSEAS	14	Yes		64	28	93	Yes	Nasal canula			No		0	0	0	0	0	0	0	0	0	0	0	0	1	0	0	0	0
940	Female	CROSS		White	São Paulo	1	1	1	1	0	0	1	1	1	1	1	0	0		TOSSE	5	Yes	36	105	44	99	Yes	VENTURI			No		0	0	0	0	0	0	0	0	0	1	0	0	0	0	0	0	0
941	Female	PORTA	INTERMEDIARIO		Sao Paulo	0	1	0	0	0	0	0	0	0	0	0	0	1	Tontura		12	No		69		97	No				No		1	0	0	0	1	0	0	0	0	0	0	0	0	0	0	0	0
942	Male	CROSS	GRAVE	NEGRO	São Paulo	1	1	0	0	0	0	0	0	1	0	1	0	0			4	Yes	36	82	22	96	Yes	Orotracheal intubation	8	21	No		0	0	0	0	0	0	0	0	0	0	0	0	0	0	0	0	0
945	Male	OUTROS	INTERMEDIARIO	MULATO	sao paulo	0	0	0	0	0	0	0	0	0	0	0	0	1	nariz e boca secos			Yes					No				No
948	Female	OUTROS	INTERMEDIARIO		Sao Paulo	1	0	0	0	0	0	0	0	0	0	0	0	0		FALTA DE AR	2	No		92	32	93	No				No		0	0	0	0	0	0	0	0	0	1	0	0	1	0	0	0	0
951	Male	CROSS	INTERMEDIARIO	MULATO	sao paulo	0	1	1	0	0	1	0	1	0	0	0	0	1	inapetencia e dor torácica retroesternal		5	Yes		73	24	91	No				No		0	0	0	0	0	0	0	0	0	1	0	0	0	0	0	0	0
954	Female	CROSS		White	Jaguaré	0	0	1	0	0	0	0	0	0	0	1	0	1	lombalgia		8	Yes	36	93	24	96	No				No		0	0	0	0	0	0	0	0	0	0	0	0	0	0	0	0	0
955	Female	CROSS	GRAVE	MULATO		1	1	0	0	0	0	0	0	0	0	0	0	0		TOSSE	11	Yes	36.5	78	22	91	Yes	Non rebreather mask			No
958	Male	PORTA	GRAVE	MULATO	sao paulo	1	1	0	0	0	0	0	0	0	0	0	0	0		TOSSE	7	Yes	36.6	113	35	72	No				No
959	Female	CROSS	GRAVE	White		0	0	0	0	0	0	0	0	0	0	0	0	0				SEM INFORMACOES		113	24	100	Yes	Orotracheal intubation	15	100	Yes	0
962	Female	CROSS	GRAVE	White		1	1	0	0	0	0	0	0	0	0	0	0	0			11	Yes		86	20	87	Yes	Non rebreather mask			Yes	0	1	1	0	0	1	0	0	0	0	0	0	0	1	0	0	0	0
963	Female	OUTROS	INTERMEDIARIO	MULATO	Italevi	0	0	0	0	0	0	0	0	0	0	0	0	0				No		108	11	95	Yes	Nasal canula			No		0	0	0	0	0	0	0	0	0	0	0	0	0	0	0	0	0
965	Female	OUTROS	LEVE	NEGRO	Taboão da Serra	1	1	1	0	0	0	0	1	1	1	1	0	0		CEFALEIA	6	Yes	35	101	38	91	Yes	Non rebreather mask			No		0	0	0	0	0	0	0	0	0	0	0	0	1	0	0	0	0
966	Female	CROSS	INTERMEDIARIO		Sao Paulo	1	1	1	0	0	0	0	0	0	1	0	0	0		DOR NO CORPO	14	No	36.4	87	22	93	Yes	Nasal canula			No		1	0	0	0	0	0	0	0	0	0	0	0	1	0	0	0	0
969	Male	OUTROS	INTERMEDIARIO	White	São Paulo	0	0	0	0	0	0	0	0	0	0	1	0	0			23	No	36.7	105	22	91	No				No
971	Male	PORTA	INTERMEDIARIO	White	Osasco	1	1	1	0	0	0	0	1	1	1	1	0	0		DOR NO CORPO	8	No	36.5	103	27	92	Yes	Nasal canula			No		0	0	0	0	0	0	0	0	0	0	0	0	1	0	0	0	0
972	Male	OUTROS	INTERMEDIARIO	NEGRO	São Paulo	0	1	1	0	0	0	0	0	0	0	1	0	1	perda de apetite, síncope	TOSSE	3	No		89		93	Yes	Nasal canula			No		0	0	0	0	0	0	0	0	0	0	0	0	1	0	0	0	0
975	Female	OUTROS	LEVE	White	São Paulo	0	0	0	0	0	0	0	0	0	0	0	0	0		TOSSE	3	Yes		117		96	No
983	Male	CROSS	INTERMEDIARIO	NEGRO	São Paulo	1	0	1	0	0	0	0	1	0	0	1	0	1	dor lombar, astenia		6	Yes	36.4	75	18	95	Yes	Nasal canula			No		0	0	0	0	0	0	0	0	0	0	0	0	1	0	0	0	0
984	Male	OUTROS	INTERMEDIARIO	White	São Paulo	1	1	0	0	0	0	0	0	0	0	1	0	0		TOSSE	3	Yes	36.5	94	22	93	No				No		0	0	0	0	1	1	0	0	0	1	0	0	0	0	0	0	0
985	Male	CROSS	INTERMEDIARIO	White	São Paulo	1	1	1	1	0	0	0	1	1	1	1	0	1	astenia, câimbras	DOR NO CORPO	7	Yes	36	80	34	93	No	Nasal canula			No		0	0	0	0	0	0	0	0	0	0	0	0	1	0	0	0	0
986	Female	CROSS		NEGRO	São Paulo (SP)	1	1	0	1	0	0	0	0	0	0	0	1	0		FALTA DE AR	3	Yes		98	51	95	Yes	Non rebreather mask			No		0	0	0	0	0	0	0	0	0	0	0	0	1	0	0	0	0
989	Male	OUTROS	INTERMEDIARIO	MULATO	Diadema	0	1	0	0	0	0	0	0	0	0	1	0	0		FEBRE AFERIDA	3	No	36.7	67	22	85	No				No		0	0	1	0	0	0	0	0	0	0	0	0	0	0	0	0	0
991	Male	CROSS	INTERMEDIARIO	White	Osasco	1	1	1	1	0	0	0	0	0	0	1	0	0		DOR DE GARGANTA	6	Yes	36	91	28	92	Yes	Nasal canula			No		0	0	0	0	0	0	0	0	0	0	0	0	1	0	0	0	0
992	Female	CROSS		NEGRO	São Paulo (SP)	1	1	0	0	0	0	0	0	0	0	0	1	0			8	Yes	37	97	24	90	Yes	Non rebreather mask			No		0	0	0	0	0	0	0	0	0	1	0	0	0	0	0	0	0
993	Male	CROSS	INTERMEDIARIO	NEGRO	Pirituba	0	1	1	0	0	1	1	1	0	0	0	1	0		FEBRE No AFERIDA	5	Yes					Yes	Nasal canula			No
996	Male	CROSS	INTERMEDIARIO	MULATO	São Paulo	0	1	0	0	0	0	0	1	1	0	1	0	0		TOSSE	9	Yes	36	83	20	94	Yes	Nasal canula			No		0	0	0	0	0	0	0	0	0	0	0	0	0	0	0	0	0
1001	Male	CROSS	GRAVE			1	1	0	0	0	0	0	0	0	0	0	1	0			8	SEM INFORMACOES		82	20	88	Yes	Orotracheal intubation	12	50	Yes	0	0	0	0	0	0	0	0	1	0	0	0	0	0	0	0	0	0
1002	Male	OUTROS	INTERMEDIARIO	White	São Paulo	1	1	0	0	0	0	0	0	0	0	0	0	0			10	No	36.7	86	28	92	Yes	Nasal canula			No		0	1	0	0	0	0	0	0	0	0	0	0	1	0	0	0	0
1003	Male	CROSS	GRAVE	MULATO	São Paulo	1	1	1	1	1	0	0	1	1	1	1	0	0		FALTA DE AR	14	Yes	36	93	48	94	Yes	Non rebreather mask			No		0	0	0	0	0	0	0	0	0	1	0	0	1	0	0	0	0
1004	Male	CROSS	INTERMEDIARIO	MULATO	São Paulo	1	1	1	0	0	0	0	0	1	1	1	0	0		TOSSE	15	Yes	36	100	28	80	Yes	Nasal canula			No		0	0	0	0	0	0	0	0	0	0	0	0	1	0	0	0	0
1006	Male	OUTROS	LEVE	MULATO	Lorena	1	0	0	0	0	0	0	0	0	0	1	0	0		FEBRE AFERIDA	4	No	36.5	116	30	93	Yes	Nasal canula			No		0	0	0	0	0	0	0	0	0	0	0	0	1	0	0	0	0
1008	Male	OUTROS	INTERMEDIARIO	White	São Paulo	1	1	1	0	0	0	0	0	0	0	1	0	0			4	No	37.9	90	24	95	No				No		0	0	0	0	0	0	0	0	0	0	0	0	0	0	0	0	0
1009	Male	CROSS	GRAVE	White	São Paulo	1	1	0	0	0	0	0	0	0	0	1	0	0		TOSSE	4	Yes		50	24	97	Yes	Nasal canula			No		0	0	0	0	1	0	0	0	0	0	0	0	1	0	0	0	0
1010	Female	AMBULATORIO		NEGRO	São Paulo	1	1	0	0	1	0	0	0	1	0	1	0	1	Palpitação, cansaço	TOSSE	4	No	38.1	71	20	94	Yes	Nasal canula			No		0	0	0	0	0	0	0	0	0	0	0	1	0	0	0	1	1
1014	Male	CROSS	INTERMEDIARIO	NEGRO	São Paulo	1	1	0	0	0	0	0	0	0	0	1	0	0		FALTA DE AR	12	Yes		116		89	Yes	Nasal canula			No		0	0	0	0	0	0	0	0	0	0	0	0	0	0	0	0	0
1018	Female	OUTROS	INTERMEDIARIO	MULATO		1	1	0	0	0	0	0	0	0	0	1	0	0		TOSSE	4	Yes		82		94	Yes	Nasal canula			No		0	0	0	0	0	0	0	0	0	0	0	0	1	0	0	0	0
1019	Female	CROSS	GRAVE	NEGRO	Embu das Artes	1	1	0	0	0	0	0	1	0	0	0	1	0		TOSSE	8	Yes		89	22	100	Yes	Orotracheal intubation	10	100	Yes	0	0	0	0	0	0	0	0	0	0	0	0	0	1	0	0	0	0
1021	Male	PORTA		White	São Paulo - SP	0	0	0	0	0	1	0	0	0	0	1	0	1	Fraqueza	DIARREIA	2	No	36.6	88	28	92	Yes	Nasal canula			No		0	0	0	0	0	0	0	0	0	1	0	0	0	0	0	0	0
1026	Male	CROSS		White		1	1	0	1	1	0	0	0	0	0	0	1	0		RINORREIA	12	Yes	36	101	20	97	Yes	Orotracheal intubation	8	100	No		0	0	0	0	0	0	0	0	0	0	0	0	0	0	0	0	0
1027	Male	CROSS	GRAVE	White	São Paulo	1	1	0	0	0	1	0	0	0	0	1	0	0			10	SEM INFORMACOES		80	25	98	Yes	Orotracheal intubation	8	100	No		0	0	0	0	0	0	0	0	0	0	0	0	1	0	0	0	0
1028	Male	CROSS	GRAVE	White	Barreiras/BA	1	1	0	0	0	1	0	0	0	0	0	0	0		TOSSE	5	Yes		124	35	88	Yes	Non invasive BIPAP			No
1029	Female	OUTROS	INTERMEDIARIO	MULATO	Mogi das Cruzes	0	1	1	0	1	0	0	0	1	1	1	0	0		FEBRE AFERIDA	4	No		76	22	95	Yes	Nasal canula			Yes	0
1031	Male	CROSS	GRAVE	MULATO	Sao Paulo	1	1	0	0	0	0	0	0	0	0	0	0	0		FALTA DE AR	7	Yes	35.5	62	25	92	Yes	Orotracheal intubation	8	35	No
1032	Male		GRAVE	MULATO		0	0	0	0	0	0	0	0	0	0	0	0	0		TOSSE	8	Yes	36.8	84	17	88	Yes	Orotracheal intubation	14	80	Yes	0	0	0	0	0	0	0	0	0	0	0	0	0	1	0	0	0	0
1033	Female	OUTROS	INTERMEDIARIO		São Paulo	0	0	0	0	0	0	0	0	0	0	0	0	0	Fraqueza	CEFALEIA	9	Yes					Yes
1034	Female	CROSS	INTERMEDIARIO	White	São Paulo	0	0	0	0	0	0	0	0	0	0	0	0	0	Fraqueza, calafrios	TOSSE	7	Yes		104		96	Yes				No
1044	Female	CROSS	INTERMEDIARIO	MULATO	São Paulo	1	1	1	0	1	0	0	1	1	1	1	0	0	Inapetência, fraqueza	DOR NO CORPO	5	Yes	36	62	48	97	No				No		0	0	0	0	0	0	0	0	0	0	0	0	0	0	0	0	0
1045	Female	CROSS	INTERMEDIARIO	AMARELO	São Paulo	0	0	1	0	0	0	0	1	0	0	0	0	1	mal estar		30	SEM INFORMACOES		78	18	94	Yes	Nasal canula			No		0	1	0	0	0	0	0	0	0	1	0	0	0	0	0	0	0
1046	Male	OUTROS	INTERMEDIARIO	White	Vargem Grande do Sul	0	0	1	0	0	0	0	0	0	0	1	0	0		FEBRE AFERIDA	3	No	36.5	90	18	94	No				No
1047	Male	CROSS	INTERMEDIARIO	MULATO	São Paulo	0	0	0	0	0	0	0	0	0	0	0	0	0	Fraqueza		10	No		74		90	Yes				No		0	0	0	0	0	0	0	0	0	0	0	0	0	0	0	0	0
1049	Male	PORTA	LEVE	NEGRO	São Paulo	1	1	1	1	0	1	0	0	1	1	1	0	0		DIARREIA	14	No	36	73	20	98	Yes	Nasal canula			No		0	0	0	0	0	0	0	0	0	0	0	0	0	0	0	0	0
1052	Male	CROSS	GRAVE	White		0	0	0	0	0	1	1	0	1	0	0	0	0		DIARREIA	13	Yes		77	24	93	Yes	Orotracheal intubation	8	100	No		0	0	0	0	0	0	0	0	0	1	0	0	1	0	0	0	0
1056	Male	CROSS	INTERMEDIARIO	White	São Paulo	1	1	1	0	1	1	1	1	1	1	1	0	0		DOR NO CORPO	10	Yes		91		93	Yes	Non rebreather mask			No
1058	Female	CROSS	INTERMEDIARIO	NEGRO	São Paulo	1	1	1	0	1	0	0	1	0	0	1	0	0	mal estar, fraqueza		8	No		84	30	97	No
1059	Male	CROSS	INTERMEDIARIO	White		1	1	0	0	0	0	1	0	0	0	0	0	1	constipação		20	Yes		90	24	96	Yes	Non rebreather mask			No
1061	Female	CROSS	GRAVE	White	São Paulo	1	1	1	0	1	0	0	1	0	0	1	0	0		RINORREIA	10	Yes	36.5	100	30	95	Yes	Non rebreather mask			No		0	0	0	0	0	0	0	0	0	0	1	0	0	0	0	1	0
1068	Male	OUTROS		AMARELO	São Paulo	0	1	1	0	0	0	0	0	0	0	1	0	0		TOSSE	5	Yes	36.4	81	25	90	No				No
1073	Male	CROSS		White	São Paulo	1	1	1	0	0	0	0	1	0	0	0	1	0		TOSSE	4	Yes	36.2	66	30	89	No				No		0	0	0	0	0	0	0	0	0	0	0	0	0	0	0	0	0
1078	Male	CROSS		White	São Paulo	1	0	0	0	0	0	0	0	0	0	1	0	1	Confusão Mental	FEBRE AFERIDA	4	Yes	36.4	94	24	86					No
1079	Male	PORTA		White	Taboão da Serra	0	1	1	0	0	0	0	0	0	0	1	0	0		FEBRE AFERIDA	7	Yes		93	42	91	Yes	Nasal canula			No
1084	Male	AMBULATORIO		White	São Paulo	1	0	0	0	1	0	0	1	0	0	0	0	0		RINORREIA	2	No	37.9	112	25	93	No				No
1087	Male	CROSS	GRAVE	White		0	0	0	0	0	0	0	0	0	0	0	0	0			7	Yes		55	23	92	Yes	Nasal canula			Yes	0	0	0	0	0	0	0	0	0	0	0	0	0	0	0	0	0	0
1090	Female	OUTROS	INTERMEDIARIO	White	Guarulhos	0	1	0	0	0	0	0	0	0	0	1	0	0		TOSSE	4	Yes	36	93		93	No				No		0	0	0	0	0	0	0	0	0	0	0	0	0	0	0	0	0
1091	Male	OUTROS	INTERMEDIARIO	White	São Paulo	0	1	0	0	0	0	0	0	0	0	0	0	1	Sudorese excessiva	TOSSE	5	Yes		100		96	No				No
1092	Female	OUTROS	INTERMEDIARIO	White	São Paulo - SP	1	0	0	0	0	0	0	1	1	0	0	0	1	Cansaço	CEFALEIA	10	Yes	36.7	54	30	93	Yes	Nasal canula			No		0	0	0	0	0	0	0	0	0	0	0	0	0	0	0	0	0
1094	Female	CROSS	INTERMEDIARIO	MULATO	São Paulo - SP	1	1	1	1	0	0	1	1	0	0	0	0	0		NAUSEAS	14	Yes	37.4	110	26	92	Yes	Non rebreather mask			No		0	0	0	0	0	0	0	0	0	0	0	0	1	0	0	0	0
1096	Male	CROSS	LEVE	MULATO	São Paulo - SP	0	0	1	1	0	1	0	1	1	1	0	1	0		DOR DE GARGANTA	3	Yes	36.2	77	20	96	No				No		0	0	0	0	0	0	0	0	0	0	0	0	0	0	0	0	0
1097	Female	OUTROS	INTERMEDIARIO	White	São Paulo - SP	0	1	0	0	0	0	0	0	1	1	0	1	1	Fraqueza		6	No	35.5	83	24	95	Yes	Nasal canula			No		0	0	0	0	0	0	0	0	0	0	0	0	1	0	0	0	0
1098	Female	OUTROS	LEVE	White	Sao Paulo - SP	0	1	1	1	1	1	1	1	1	1	1	0	0		FEBRE AFERIDA	1	No	36.7	83	22	95	Yes	Nasal canula			No		1	0	0	0	0	0	0	0	0	1	0	0	0	0	0	0	0
1099	Male	OUTROS	GRAVE	MULATO	Itapecerica da Serra	0	0	0	0	0	0	0	0	0	0	0	1	1	Sonolencia e flutuacao do nivel de consciencia	FEBRE No AFERIDA	2	Yes			24	72	Yes	Non invasive BIPAP			Yes	0	1	0	1	0	0	0	1	0	0	0	0	0	0	0	0	1	0
1100	Female	OUTROS	INTERMEDIARIO	White	São Paulo	1	1	0	0	0	1	0	0	0	0	0	0	0		DIARREIA	7	Yes	34	62	18	88	Yes	Nasal canula			No		1	0	0	0	0	0	0	0	0	1	0	0	1	0	0	1	0
1103	Female	CROSS	INTERMEDIARIO	MULATO	São Paulo	1	1	1	1	0	1	1	1	1	1	1	0	0		DOR DE GARGANTA	8	Yes		97	32	91	Yes	Nasal canula			No		0	0	0	0	0	0	0	0	0	0	0	0	0	0	0	0	0
1107	Male	CROSS	INTERMEDIARIO	White	São Paulo - SP	1	0	0	0	0	0	0	0	0	0	0	0	1	Astenia		5	Yes	36.5	77	18	95	No				No		0	0	0	0	1	0	0	0	0	0	0	0	1	0	0	0	0
1112	Female	OUTROS	INTERMEDIARIO	White	São Paulo	0	0	0	0	0	0	0	0	0	0	0	0	0		FALTA DE AR	3	No		70	20	95	Yes	Nasal canula			No		0	0	0	0	1	0	0	0	0	1	0	0	0	0	1	0	0
1113	Female	CROSS	INTERMEDIARIO	White	São Paulo	0	0	0	0	0	0	0	0	0	0	0	0	0				Yes	31	85		92	Yes	Nasal canula			No
1114	Male	CROSS	INTERMEDIARIO	MULATO	Osasco	1	1	1	1	1	0	0	1	1	1	1	0	0		CEFALEIA	7	Yes	36	69	28	97	Yes	Nasal canula			No		0	0	0	0	0	0	0	0	0	1	0	0	0	0	0	1	0
1115	Female	CROSS	INTERMEDIARIO	NEGRO		0	0	0	0	0	0	0	0	0	0	0	0	0			5			85		91	Yes	Nasal canula			No
1116	Male	OUTROS	INTERMEDIARIO	NEGRO	Cotia	1	0	1	1	0	0	0	0	1	1	1	0	0		FEBRE AFERIDA	7	Yes		95	24	87	No	Nasal canula			No		0	0	0	0	0	0	0	0	0	0	0	0	1	0	0	0	0
1117	Female	CROSS	INTERMEDIARIO		São Paulo	1	1	1	1	0	1	1	1	1	1	1	0	0		TOSSE	8	Yes		90	20	98	Yes	Nasal canula			No		0	0	0	0	0	0	0	0	0	0	0	0	0	0	0	0	0
1118	Female	PORTA	INTERMEDIARIO	MULATO	São Paulo	1	1	1	0	1	0	0	1	1	1	1	0	0		CEFALEIA	8	Yes		84	20	98	Yes	Nasal canula			No		0	0	0	0	0	0	0	0	0	0	0	0	0	0	0	0	0
1119	Female	OUTROS	INTERMEDIARIO	MULATO	Osasco	1	1	0	0	0	0	0	0	0	0	0	0	0		TOSSE	10	No		82	18	78	No	Nasal canula			No		0	0	0	0	0	0	0	0	0	0	0	1	0	0	0	0	0
1121	Male	CROSS	INTERMEDIARIO	White	São Paulo	1	1	0	0	0	0	0	0	0	0	1	0	0		TOSSE	5	Yes		73	30	92	Yes	Nasal canula			No		0	0	0	0	0	0	0	0	0	0	0	0	0	0	0	0	0
1122	Female	OUTROS	INTERMEDIARIO	White	São Paulo	1	1	0	0	0	0	0	0	1	1	0	0	0		FALTA DE AR	10	Yes		107	36	95	Yes	Nasal canula			No		0	0	0	0	0	0	0	0	0	0	1	1	0	0	0	0	0
1123	Male		GRAVE	White	São Paulo	1	1	0	0	0	0	0	0	0	0	0	0	0			6	Yes	37	101	22	82	Yes	Orotracheal intubation	10	100	No		0	0	0	0	0	0	0	0	0	1	0	0	0	0	0	0	0
1124	Female	CROSS	GRAVE	White	Osasco	1	1	0	0	0	1	0	0	0	0	1	0	0			5	Yes	36.6	94	46	90	Yes	Non rebreather mask			No		1	0	0	0	0	0	0	0	0	0	0	0	1	0	0	0	0
1125	Female	OUTROS	INTERMEDIARIO		Sao Paulo	0	0	1	0	0	0	0	0	0	0	1	0	0		FEBRE AFERIDA	5	No		114	26	93	No				No		1	0	0	0	0	0	0	0	0	0	0	0	1	0	0	0	0
1126	Male		INTERMEDIARIO			1	1	1	0	0	0	0	1	0	0	0	0	0			10			102	26	91	Yes	Non rebreather mask			No		0	0	0	0	0	0	0	0	0	0	0	0	0	0	0	0	0
1129	Female	OUTROS	INTERMEDIARIO		Sao Paulo	1	1	1	0	0	1	1	1	1	1	0	0	0		DOR NO CORPO	5	No		80	24	93	Yes	Nasal canula			No		0	0	0	0	0	0	0	0	0	0	0	0	1	0	0	0	0
1131	Female	CROSS	GRAVE	White	Osasco	1	1	0	0	0	0	0	1	1	1	1	0	0		FALTA DE AR	7	Yes		95	29	87	Yes	Non rebreather mask			No		1	0	0	0	0	0	0	0	0	1	0	0	0	0	0	0	0
1136	Male			NEGRO	São Paulo	1	1	0	1	1	0	0	1	1	1	1	0	0		FEBRE AFERIDA	7	No		85	38	95	Yes	Non rebreather mask			No
1138	Male		LEVE	White	Sao Paulo	1	1	0	0	1	0	0	1	1	1	1	0	0		FEBRE AFERIDA	10	Yes									No
1139	Female	OUTROS	INTERMEDIARIO		Sao Paulo	1	1	1	0	0	0	0	0	0	0	0	0	0			7	SEM INFORMACOES	37	98	24	96	No				No		0	0	0	0	1	0	0	0	0	0	0	0	0	0	0	0	0
1141	Female	CROSS	INTERMEDIARIO	MULATO	São Paulo	0	0	0	0	0	0	0	0	0	0	0	0	0		DOR NO CORPO	5	Yes	36	84	23	97	Yes	Nasal canula			No		0	0	0	0	0	0	0	0	0	0	0	0	0	0	0	0	0
1142	Female	OUTROS	INTERMEDIARIO	White	São Paulo	1	1	1	0	0	1	1	1	1	1	0	0	0		DIARREIA	15	Yes		82	25	94	Yes	Nasal canula			No		1	0	0	0	0	0	0	0	0	0	0	0	1	0	0	0	0
1144	Female	CROSS	GRAVE	White	Osasco	1	1	1	0	1	0	0	0	0	0	0	0	0			10	Yes		95	22	90	Yes	Non invasive BIPAP			No		0	0	0	0	0	0	0	0	0	0	0	0	0	0	0	0	0
1145	Female	CROSS	GRAVE	White	São Bernardo do Campo	1	1	0	0	0	1	0	0	0	0	1	0	0			9	SEM INFORMACOES	36	102	22	98	Yes	Orotracheal intubation	8	35	No		0	0	0	0	0	0	0	0	0	0	0	0	0	0	0	0	0
1149	Female	OUTROS	INTERMEDIARIO			1	1	0	0	0	1	0	0	0	0	0	0	1	astenia	TOSSE	8	Yes	36	78	28	90	Yes	Nasal canula			No		0	0	0	0	0	0	0	0	0	0	0	0	0	1	0	0	0
1151	Female	OUTROS	INTERMEDIARIO	White	São Paulo	0	0	0	0	0	0	1	0	0	0	0	1	0		FEBRE No AFERIDA	5	Yes		73		93	No				No		0	0	0	0	0	0	0	0	0	0	0	0	1	0	0	0	0
1152	Female	OUTROS	LEVE	White	São Paulo - SP	0	1	0	0	0	0	0	0	0	0	0	1	0		TOSSE	4	Yes	35.9	72	19	96	No				No		0	0	0	0	0	0	0	0	0	0	0	0	0	0	0	0	0
1153	Male	OUTROS	INTERMEDIARIO	White	São Paulo - SP	1	1	0	0	0	0	0	0	0	0	0	0	0		FALTA DE AR	1	Yes	36.8	88	18	93	Yes	Nasal canula			No		0	0	0	0	0	0	0	0	0	0	0	0	1	0	0	0	0
1154	Female	CROSS	GRAVE	White	São Paulo	1	0	0	0	0	0	0	0	0	0	1	0	0		FALTA DE AR	2			85	22	98	Yes	Orotracheal intubation	8	21	No		1	0	0	0	0	1	0	0	0	0	0	0	0	0	0	0	0
1156	Male	CROSS	INTERMEDIARIO	White	São Paulo - SP	1	1	0	0	1	1	1	1	0	0	1	0	0		TOSSE	10	Yes	35.6	48	30	98	Yes	Nasal canula			No		0	0	0	0	0	0	0	0	0	0	0	0	1	0	0	0	0
1158	Female	CROSS	GRAVE	White	Itapevi	1	0	0	0	0	0	0	1	0	0	0	0	0		CEFALEIA	6	Yes		72	20	89	Yes	Orotracheal intubation	12	50	Yes	0	0	0	0	0	0	1	0	0	0	0	0	0	1	0	0	0	0
1159	Female	PORTA		White	Barueri	0	0	1	0	1	0	1	1	0	0	0	0	0		RINORREIA	4	No		75	23	98	No				No		0	0	0	0	0	0	0	0	0	0	0	0	1	0	0	0	0
1161	Male	CROSS	GRAVE	MULATO	Franco da Rocha	0	1	0	0	0	0	0	0	0	0	1	0	0		TOSSE	11	Yes	38.2	78	20	94	Yes	Orotracheal intubation	10	100	No		0	0	0	0	0	0	0	0	0	0	0	0	1	0	0	0	0
1164	Female	CROSS	INTERMEDIARIO		São Paulo - SP	0	1	0	0	0	0	0	0	0	0	0	1	1	Cansaço	TOSSE	8	Yes	36.5	72	22	96	Yes	Nasal canula			No		0	0	0	0	0	0	0	0	0	0	0	0	1	0	0	0	0
1165	Female	CROSS	INTERMEDIARIO	White	Osasco - SP	1	1	1	0	1	0	0	1	1	1	0	0	0		TOSSE	19	Yes	36	80	26	95	Yes	Nasal canula			No		0	0	0	0	0	0	0	0	0	0	0	0	0	0	0	0	0
1166	Female	CROSS	INTERMEDIARIO	White	São Paulo - SP	1	1	0	0	0	0	0	0	1	0	0	0	1	Cansaço	PERDA GOSTO	5	Yes	34.2	68	24	91	Yes	Nasal canula			No		0	0	0	0	0	0	0	0	0	0	0	0	0	0	0	0	0
1171	Male	CROSS	GRAVE	NEGRO		0	1	0	0	0	0	0	0	0	0	1	0	0		TOSSE	3	Yes		40	28	97	Yes	Nasal canula			Yes	0	1	1	0	0	0	0	0	0	0	0	0	1	0	0	0	0	0
1173	Male	CROSS	GRAVE	White	São Paulo	1	0	0	0	0	0	0	0	0	0	0	1	0			15	Yes	35.9	68	22	91	Yes	Orotracheal intubation	10	100	No		0	0	0	0	0	0	0	0	0	0	0	0	0	0	0	0	0
1174	Male	CROSS	INTERMEDIARIO	NEGRO	São Paulo	0	0	0	0	0	0	0	0	0	0	0	0	0				Yes		80		89	Yes	Nasal canula			No		0	0	0	0	0	0	0	0	0	0	0	0	0	0	0	0	0
1176	Female	PORTA	INTERMEDIARIO	White	sao paulo	1	1	1	1	0	0	1	1	0	0	0	0	0		TOSSE	7	No	37	92	28	94	No				No		0	0	0	0	0	0	0	0	0	0	0	0	0	0	0	0	0
1181	Female	CROSS	INTERMEDIARIO	White	São Paulo	0	1	1	0	1	1	0	0	1	1	1	0	0		TOSSE	5	Yes		110	22	95	Yes	Nasal canula			No		0	0	0	0	0	0	0	0	0	0	0	0	0	0	0	0	0
1182	Male	CROSS	GRAVE		Barueri	1	1	0	0	0	0	0	0	0	0	1	0	0		TOSSE	5	Yes		98	20	100	Yes	Orotracheal intubation	10	100			1	0	0	0	0	0	0	0	0	0	0	0	1	0	0	0	0
1187	Male	PORTA	INTERMEDIARIO	White	São Paulo	1	0	1	1	0	0	1	1	1	1	1	0	0		FEBRE AFERIDA	8	No		101	35	97	Yes	Nasal canula			No		0	0	0	0	0	0	0	0	0	0	0	0	1	0	0	0	0
1188	Male	CROSS	INTERMEDIARIO	MULATO	São Paulo	0	1	1	0	0	1	1	0	1	0	0	0	0		DOR NO CORPO	7	Yes	36.6	68	26	92	No	Nasal canula			No		0	0	0	0	0	0	0	0	0	0	0	0	1	0	0	0	0
1189	Female	CROSS	INTERMEDIARIO	White	São Paulo	1	0	1	0	0	0	0	0	0	0	1	0	0		FALTA DE AR	4	Yes	37.6	104	40	92	Yes	Non rebreather mask			No
1192	Male	OUTROS	INTERMEDIARIO	White	sao paulo	1	0	0	0	0	0	0	0	0	0	0	0	0		FALTA DE AR	7	No		85	24	94	Yes	Non rebreather mask			No		0	0	0	0	0	1	1	0	0	0	0	0	1	0	0	1	0
1193	Male	PORTA	INTERMEDIARIO	White	São Paulo	1	1	1	0	0	0	0	1	1	1	1	0	1	astenia	FEBRE AFERIDA	6	Yes			28	94	No				No		0	0	0	0	0	0	0	0	0	0	0	0	0	0	0	0	0
1195	Male	CROSS	INTERMEDIARIO	White	Carapicuíba	1	0	0	0	1	0	1	0	1	1	0	0	0		RINORREIA	13	No		89	30	96	Yes	Non rebreather mask			No		0	0	0	0	0	0	0	0	0	0	0	0	1	0	0	0	0
1196	Male	CROSS	INTERMEDIARIO	White	São Paulo	1	1	0	0	0	0	0	0	1	1	1	0	0		FEBRE AFERIDA	6	Yes		103		99	Yes	Nasal canula			No		0	0	0	0	0	0	0	0	0	0	0	0	0	0	0	0	0
1198	Male	OUTROS	GRAVE	NEGRO	Poa	1	0	0	0	0	1	0	1	0	0	0	1	0		CEFALEIA	7	Yes	36.7	87	32	94	No				No		0	0	0	0	0	0	0	0	0	0	0	0	0	0	0	0	0
1199	Male	CROSS	INTERMEDIARIO	White	sao paulo	1	0	0	0	0	0	1	0	0	0	0	0	0		FALTA DE AR	6	No	36	68	23	91	Yes	Nasal canula			No		0	0	0	0	0	0	0	0	0	1	0	0	0	0	0	1	0
1200	Female	CROSS	INTERMEDIARIO	White		1	1	0	0	1	0	1	0	0	0	1	0	1	astenia		7		36.1	85	39	91	Yes	VENTURI			No		0	0	0	0	0	0	0	0	0	1	0	0	0	0	0	0	0
1201	Male	OUTROS	INTERMEDIARIO	AMARELO	sao paulo	0	0	0	0	0	0	0	0	0	0	1	0	0		FEBRE AFERIDA	5	No		56		95	No				No		0	0	0	0	0	0	0	0	0	0	0	0	0	0	0	0	0
1202	Male	CROSS	GRAVE			1	1	0	0	0	0	0	0	0	0	0	0	0		FALTA DE AR	2	No	36.5	134	27	92	Yes	Nasal canula			No		0	0	0	0	0	0	0	0	0	0	0	0	0	0	0	0	0
1205	Female	CROSS	GRAVE			1	1	0	0	0	0	0	0	0	0	1	0	0			7	SEM INFORMACOES	36	80	20	85	Yes	Orotracheal intubation	14	100	Yes	0	0	0	0	0	0	0	1	1	0	0	0	0	0	0	0	0	0
1207	Female	CROSS	GRAVE	White	Diadema	0	0	0	0	0	0	0	0	0	0	0	0	0			7	Yes	37.6	107	22	89	Yes			50		0	0	0	0	0	0	0	0	0	0	0	0	0	0	0	0	0	0
1208	Male	PORTA	GRAVE	White	São Paulo	1	1	0	0	0	0	0	1	0	0	0	0	0		FALTA DE AR	17	Yes	36	154	27	100	Yes	Nasal canula			No		0	0	0	0	0	0	0	0	0	0	1	0	0	0	0	0	0
1209	Male	OUTROS	INTERMEDIARIO	White	sao paulo	1	1	0	0	0	0	0	1	0	0	0	1	0		TOSSE	9	Yes	35.7	96	36	96	Yes	Nasal canula			No		0	0	0	0	0	0	0	0	0	0	0	0	1	0	0	0	0
1210	Female	CROSS	INTERMEDIARIO	White	sao paulo	1	1	0	0	0	0	0	0	0	0	0	0	0		FALTA DE AR	4	Yes	36	100	38	96	Yes	Nasal canula			No		0	0	0	0	0	0	0	0	0	1	0	0	0	1	0	1	0
1213	Male	CROSS	GRAVE	White		0	0	0	0	0	0	0	0	0	0	0	0	0						106	21	95	Yes	Orotracheal intubation	10	60	No		0	0	0	0	0	0	0	0	0	0	0	0	0	0	0	0	0
1214	Female	CROSS	GRAVE	NEGRO	São Paulo	0	0	0	0	0	0	0	0	0	0	0	0	0			5	Yes	36.1	86	23	90	Yes		10	100
1216	Male	CROSS	INTERMEDIARIO	MULATO	São paulo	1	1	0	0	0	0	1	1	1	1	0	1	0		CEFALEIA	7	Yes		90	14	96	No				No
1218	Male	CROSS	INTERMEDIARIO	White	São Paulo	1	1	0	0	1	0	0	0	0	1	0	0	0				Yes	36	94	40	97	Yes	Nasal canula			No
1220	Male	CROSS	GRAVE	White		1	1	0	0	0	0	0	0	0	0	1	0	0		TOSSE	7	Yes		75	25	99	Yes	Orotracheal intubation	12	100	No		0	0	0	0	0	0	0	0	0	0	0	0	0	0	0	0	0
1222	Male	CROSS	INTERMEDIARIO	MULATO	São Paulo	1	1	1	0	0	0	0	0	1	1	1	0	0		DOR NO CORPO	8	Yes		65	34	94	Yes	Nasal canula			No		0	0	0	0	0	0	0	0	0	0	0	0	1	0	0	0	0
1224	Female	OUTROS	GRAVE	MULATO	São Paulo	1	1	0	0	0	0	0	0	0	0	0	0	0		TOSSE	3	Yes	36.9	96	25	96	Yes	Orotracheal intubation	10	60	Yes	0	0	0	0	0	0	0	0	0	0	0	0	0	0	0	0	0	0
1225	Male	CROSS	INTERMEDIARIO	White		1	0	0	0	0	0	0	0	0	0	0	1	1	anúria		2	Yes	34.4	61	20	89	Yes	Nasal canula			No		0	0	0	0	1	0	0	0	0	0	0	0	1	0	0	0	0
1230	Male	CROSS	INTERMEDIARIO	White	São Paulo	0	0	0	0	0	1	1	0	0	0	0	0	1	dor nas costas (renal)		6	No		80	35	92	Yes	Non rebreather mask			No		0	0	0	0	0	0	0	0	0	0	0	0	0	0	0	0	0
1232	Female	CROSS		NEGRO		0	1	0	0	0	0	0	0	0	0	0	0	1	síncope No presenciada em sua residência		9	Yes	36	72	20	96	Yes	Orotracheal intubation	10	30			0	0	0	0	0	1	0	0	0	0	0	0	0	0	0	0	0
1233	Female	CROSS	INTERMEDIARIO	White	São Paulo	0	1	0	1	1	0	1	1	0	0	0	1	0		TOSSE	23	Yes		65	20	91	Yes	Nasal canula			No		0	0	0	0	0	0	0	0	0	0	0	0	0	0	0	0	0
1238	Female	OUTROS	INTERMEDIARIO		Sao Paulo	1	0	0	0	0	0	0	0	0	0	0	0	0		TOSSE	2	No		104		92	Yes	Non rebreather mask			No		1	1	0	0	0	0	0	0	0	0	0	0	1	1	0	0	0
1240	Male	CROSS	INTERMEDIARIO	White	Natal (RN)	1	1	1	0	1	0	0	0	1	1	1	0	1	Chiado no peito	FEBRE AFERIDA	11	Yes		90	30	94	Yes	Non rebreather mask			No		0	0	0	0	0	0	0	0	0	0	0	0	0	0	0	0	0
1242	Male	CROSS	GRAVE	White		0	1	1	1	0	0	0	0	0	0	1	0	1	astenia	DOR DE GARGANTA	14	Yes	37.9	149	20	88	Yes	Orotracheal intubation	12	100	Yes	0	0	0	0	0	0	0	0	0	0	1	0	0	1	0	0	0	0
1246	Male	CROSS	GRAVE	White	São Paulo	1	1	0	0	0	0	0	0	0	0	0	0	0			5	Yes	37.6	98	21	95	Yes	Orotracheal intubation	7	33	Yes	0	1	0	0	0	0	1	0	0	0	0	0	0	0	0	0	0	0
1248	Female	AMBULATORIO	INTERMEDIARIO	White	São Paulo	1	1	1	0	1	1	1	1	1	1	1	0	0		FALTA DE AR	17	Yes	37	91	20	96	Yes	VENTURI			No		0	0	0	0	0	0	0	0	0	0	0	0	0	0	0	0	0
1249	Male	CROSS	GRAVE	White		1	1	0	0	0	0	0	0	0	0	0	0	0			7	Yes	36.4	97	15	97	Yes	Orotracheal intubation	10	70	Yes	0
1251	Female	OUTROS	INTERMEDIARIO	MULATO	São Paulo	1	0	0	0	0	0	0	1	0	0	1	0	0		CEFALEIA	8	Yes	34.6	82		95	Yes	Nasal canula			No
1252	Female	CROSS	INTERMEDIARIO	White	São Paulo	1	1	0	0	1	0	0	1	0	0	0	1	0		TOSSE	24	Yes		72		97	Yes	Nasal canula			No
1257	Male	PORTA	GRAVE	White	São Paulo	0	1	0	0	0	0	0	1	0	0	0	1	0		CEFALEIA	3	No	36.5	92	34	91	Yes	Non rebreather mask			No		0	0	0	0	0	0	0	0	0	0	0	1	0	0	0	0	0
1258	Female	CROSS	INTERMEDIARIO		Sao Paulo	1	0	0	0	0	0	0	0	0	0	0	0	0			3	No		103	22	95	Yes	Nasal canula			No		0	0	0	0	1	0	0	0	0	0	0	0	0	0	0	0	0
1260	Female	CROSS	INTERMEDIARIO	MULATO	São Paulo	1	0	0	0	0	0	1	0	0	0	1	0	0				Yes	36.5	89	25	88	Yes	Non rebreather mask			No		1	0	0	1	0	0	0	0	0	0	0	0	1	0	0	0	0
1264	Male	PORTA	INTERMEDIARIO		Sao Paulo	1	1	1	1	0	1	1	1	1	1	1	0	0		TOSSE	8	Yes		79	14	89	Yes	Nasal canula			No		0	0	0	0	0	0	0	0	0	1	0	0	0	0	0	0	0
1265	Female	CROSS	INTERMEDIARIO		Sao Paulo	1	1	1	1	1	1	1	1	1	1	0	1	0		TOSSE	8	No		67			No				No		0	0	0	0	0	0	0	0	0	0	0	0	0	0	0	0	0
1268	Male	CROSS	INTERMEDIARIO	MULATO	São Paulo	0	0	0	1	0	0	0	0	1	1	1	0	0		FEBRE AFERIDA	8	Yes	36	71		88	Yes	Nasal canula			No
1269	Male	CROSS	INTERMEDIARIO		Sao Paulo	0	1	0	1	0	0	0	1	1	0	1	0	0		TOSSE	7	No		97	18	93	Yes	Nasal canula			No		1	0	0	0	0	0	0	0	0	0	0	0	0	0	0	0	0
1271	Male	CROSS	INTERMEDIARIO	White		0	0	0	0	0	0	0	0	0	0	0	0	0			11	Yes		83	26	93	Yes						0	0	0	0	0	0	0	0	0	0	0	0	0	0	0	0	0
1273	Male	OUTROS	INTERMEDIARIO	MULATO	Caraguatatuba	1	0	0	0	0	0	0	0	0	0	0	0	0		FALTA DE AR	3	Yes	35.9	78	18	98	Yes	Nasal canula			No
1274	Female	CROSS	GRAVE	NEGRO		1	1	1	0	0	0	0	1	0	0	1	0	0			5	Yes		109	40	85	Yes	Non invasive BIPAP			No		0	0	0	0	0	0	0	0	0	0	0	0	1	0	0	0	0
1275	Female	PORTA	INTERMEDIARIO	White	Guarulhos	1	1	0	0	0	0	0	0	0	1	1	0	0		TOSSE	3	No	37.1	104	27	92	Yes	Nasal canula			No		0	0	0	0	0	0	0	0	0	0	0	0	0	0	0	0	0
1280	Female	PORTA	INTERMEDIARIO	NEGRO		0	1	1	0	0	0	1	0	0	0	1	0	1	Inapetência	NAUSEAS	7	Yes		109	20	98	No				No		0	0	0	0	0	0	0	0	0	0	0	0	0	1	0	0	0
1282	Female	OUTROS	INTERMEDIARIO			1	0	0	0	0	0	0	0	0	0	0	1	0		FALTA DE AR	2	No		87	16	97	Yes	Nasal canula			No		1	0	0	0	0	0	0	0	0	0	0	0	0	0	0	1	0
1283	Male	CROSS	GRAVE	NEGRO	Itaquaquecetuba	1	1	0	0	0	0	0	0	0	0	1	0	0			6	Yes		72	15	93	Yes	Orotracheal intubation	10	100	No		0	0	0	0	0	0	0	0	0	1	0	0	0	0	0	1	0
1284	Female	CROSS	INTERMEDIARIO	MULATO	sao paulo	1	1	0	0	0	0	0	0	0	0	0	0	1	inapetência	TOSSE	10	No	36.2	121	22	92	Yes	Nasal canula			No		0	0	0	0	1	0	0	0	0	0	0	0	0	0	0	0	0
1287	Female	CROSS	GRAVE	MULATO		0	0	0	0	0	0	0	0	0	0	0	0	0			13	Yes		96	30	90	Yes	Orotracheal intubation	10	0.4	Yes	0	0	0	0	0	0	0	0	0	0	0	0	0	0	0	0	0	0
1290	Female	PORTA	INTERMEDIARIO	MULATO	sao paulo	1	1	1	1	1	0	1	1	1	1	0	0	0		DOR DE GARGANTA	14	Yes		106	36	96	No				No
1292	Male	CROSS	INTERMEDIARIO	White	sao paulo	1	1	1	1	0	0	0	1	1	1	1	0	0		TOSSE	9	Yes		87	32	89	Yes	Nasal canula			No
1293	Male		GRAVE	MULATO		0	0	0	0	0	0	0	0	0	0	0	0	0						80	20	93	Yes	Orotracheal intubation	5	50	No
1297	Male	CROSS	INTERMEDIARIO	White	Osasco	1	1	0	0	0	0	0	0	0	0	1	0	0		FEBRE AFERIDA	8	Yes		60	16	88	Yes	Non rebreather mask			No		0	0	0	0	0	0	0	0	0	1	0	0	0	0	0	0	0
[truncated: 151 more columns]
